# Supplementary material for: Phylogenetic structure of body shape in a diverse inland ichthyofauna
Source: Sci Rep. 2023 Nov 25;13:20758. doi: 10.1038/s41598-023-48086-5 (PMC10676429; doi:10.1038/s41598-023-48086-5)
Supplement: Supplementary file 1 — Supplementary Information 1. [file 41598_2023_48086_MOESM1_ESM.xlsx]

## Sheet: PCscoresSpecimen-R
Model name	Comp1	Comp2	Comp3	Comp4	Comp5	Comp6	Comp7	Comp8	Comp9	Comp10	Comp11	Comp12	Comp13	Comp14	Comp15	Comp16	Comp17	Comp18	Comp19	Comp20	Comp21	Comp22	Comp23	Comp24	Comp25	Comp26
Lepisosteus osseus LSUMZ15827 272mm OBJ Straight	-0.357779	0.089343	0.0479963	0.0935233	-0.00939299	0.0223335	0.020171	-0.010567	0.0209388	-0.00331126	0.00106106	0.00563934	0.00426082	-0.00475849	0.00678908	-0.00332353	0.00236965	0.00261546	-0.00258853	-0.00239905	0.00460991	0.00422933	-0.00117231	-0.00190686	0.00286116	0.0013673
Strongylura marina ULL70 131mm OBJ Straight	-0.34523	0.0636218	0.0430516	0.0948304	0.128708	-0.0639957	-0.011608	-0.0527151	0.0548985	0.0184456	0.00704582	0.00533376	0.00259967	-0.002166	0.00350097	0.00286738	-0.00234865	-0.00167905	-0.00364937	0.000960682	0.00109801	0.0011006	0.00222901	-0.000279266	0.000359822	0.000206137
Strongylura marina LUMCON Mixed Jar 11-10-07 312mm OBJ Straight	-0.344072	0.110745	0.0308079	0.0553249	0.0553138	-0.0265611	0.00760028	-0.0420346	0.0224044	0.0038854	0.0212382	0.00270358	-0.000992728	0.000388342	0.00582655	0.00746112	0.0031537	-0.0104815	0.00394178	0.00227559	0.000127082	0.00401801	0.00169969	-0.00500224	0.00136944	0.000790721
Spotted garfish 239mm 13 basal actinopts bucket OBJ Straight	-0.336264	0.099832	0.0674154	0.0927949	-0.0128849	0.0385513	0.0310382	-0.00635907	0.0179521	-0.00468448	0.00738577	-0.000130359	0.000592529	-0.00145163	0.00510008	-0.00786008	0.0020988	0.00327206	-0.00227713	-0.000874879	-0.000424656	-0.000260203	0.00100088	0.000204059	-0.00039947	-0.00160697
Spotted garfish 250mm 15 basal actinopts bucket OBJ Straight	-0.320597	0.0884068	0.0745665	0.104754	-0.0228126	0.0134802	0.0183579	0.00263554	0.0311186	-0.0158067	0.0174844	0.00985376	-0.0157625	-0.0046669	0.016438	0.00369802	-0.00197043	-0.0020227	-0.00336531	-0.00738081	0.00118934	-0.00210073	-0.000869817	0.00236355	0.000880561	0.000129803
Atractosteus spatula big mixed jar 620mm OBJ Straight	-0.31326	0.108767	0.0372462	0.0690065	-0.0261552	0.0710098	0.0279773	0.0105303	0.000498977	-0.00170958	0.00189128	-0.00147106	0.00235612	-0.000345622	-0.000982354	0.00025258	0.0083663	0.00329216	0.000861485	0.000798412	-0.00159569	-0.00231612	-0.00482587	-0.00122293	-0.0016984	-0.00154651
Alligator gar basal actinopt bucket 331mm Straight OBJ	-0.30688	0.0951815	0.0686221	0.0857574	-0.020586	0.0262854	0.0158049	0.00635766	0.0128654	-0.0109158	0.00149667	-0.00196935	-0.0032231	-0.000774544	-0.0108695	-0.00404489	-0.00446572	0.00199386	-0.00809622	-0.000251643	0.00654393	-0.00394446	-0.00177888	-0.00333855	-0.000382928	-0.00221231
Paddlefish1 9-30-21 BookerFowler Hatchery 245mm OBJ Straight	-0.274301	-0.0145975	0.113057	0.193063	0.195071	-0.135532	0.0143969	-0.00107322	0.0184904	-0.027355	-0.00737071	-0.00506229	-0.00312545	-0.00174496	0.00237296	0.000107216	0.00224787	0.00184506	0.00557827	0.000114304	-0.00121591	0.000786145	-0.000428787	0.00319789	-0.00234391	8.36591e-05
Paddlefish2 9-30-21 BookerFowler Hatchery 257mm OBJ Straight	-0.251922	-0.0231555	0.127015	0.187799	0.19487	-0.145088	0.0139752	0.00982589	0.0179938	-0.0406276	-0.0169669	0.00214456	-0.0167697	0.0035618	-0.0112561	-0.00688427	-0.0021626	0.00217934	-0.00160152	0.00083653	-0.00215428	-0.00495794	-0.000350554	-0.000109164	-0.000590128	-0.000530106
Scaphirhynchus platorynchus LSUMZ21101 605mm OBJ Straight	-0.279344	0.0808279	-0.0559603	-0.0392129	0.0110137	0.0158845	0.00822045	-0.0150327	0.0135194	0.022977	0.00409099	0.00161186	0.00607263	-0.00373568	0.00157607	0.00553737	-3.87106e-05	-0.00592681	-0.00481584	-0.000466891	-0.00181435	0.000438905	0.00444848	0.000645062	-0.00233844	-0.000426134
Scaphirhynchus platorynchus Basal Actinops Bucket 456mm OBJ Straight	-0.271196	0.071238	-0.0384177	0.000402422	0.0379553	0.00855484	-0.00313571	-0.00470961	-0.000888499	0.014836	0.00184769	-0.00140457	0.00307982	-0.000604906	-0.000175516	0.000900112	0.00126315	0.00339552	0.0041575	0.00370308	-0.00719241	-0.00576994	-0.00264474	0.00278213	-0.0029441	-0.000210604
Scaphirhynchus platorynchus Basal Actinops Bucket 452mm OBJ Straight	-0.257838	0.072938	-0.0424779	0.00153604	0.0674241	0.00393724	0.0122527	-0.0171143	0.00127046	0.00959756	-0.0160725	-0.00152165	0.00519255	-0.00183484	-0.00500447	-0.00544392	-0.00399902	0.0134595	0.007363	0.000910873	-0.00134822	-0.000392142	-0.00192511	0.00220538	-0.000842739	0.000621914
Gobioides broussonnetii Vermillion Bay 5-29-1961 238mm OBJ Straight	0.181802	0.217368	-0.124512	-0.0700243	-0.0345957	-0.0570814	0.00540426	0.00602227	-0.00456989	-0.0019857	-0.00378956	-0.00837619	-0.00449051	0.000845792	-6.19634e-05	-0.00153272	0.00225514	0.0047862	-0.000520199	-0.00022048	0.00132672	-0.000757008	7.85172e-05	-0.000224466	-0.000215449	-0.000130683
Centrarchus macropterus LSUMZ12609 136mm OBJ Straight	0.232645	-0.0260581	0.129739	-0.0834977	0.00982403	-0.0517476	0.00707988	0.0100489	0.0166594	-0.00772489	-0.00175231	0.0145146	-0.00220547	0.00370433	0.0046606	-0.000479325	-0.00206805	0.000840714	-4.64539e-05	-0.00190024	-0.000530528	-0.00178485	0.000966587	0.000379258	-0.00197806	0.000528344
Gobionellus oceanicus Terrebone Bay 10-29-2005 160mm OBJ Straight	0.192033	0.181004	-0.0913813	-0.0551745	-0.00163355	-0.0204058	0.0158758	-0.0163752	0.00289732	0.00532527	-0.0070383	-0.00907522	-0.00435218	0.00661776	0.00156624	-0.00311128	-0.000264981	0.0026676	-0.000562745	0.00166346	0.000637795	0.00114961	-0.000575575	-0.000879141	0.000160984	-0.000583198
Gobionellus oceanicus Terrebone Bay 10-29-2005 167mm OBJ Straight	0.181242	0.196694	-0.102507	-0.0518781	-0.0277488	-0.0290579	0.0160098	-0.011426	0.00502571	0.0114687	0.00275587	-0.011187	-0.00370207	0.00519688	0.000768215	-0.00440918	-0.0022525	0.00113871	0.00333701	0.001514	-0.00699773	0.00257534	-0.00293189	-0.00104712	0.000863492	-0.000138214
Archosargus probatocephalus LSUMZ2690 118mm OBJ Straight	0.217554	-0.114524	0.054822	0.0624039	-0.00205593	0.0052822	0.0125741	-0.0389197	0.00782158	0.0372821	0.0052234	-0.00282721	0.00293929	0.002846	-0.000622381	-0.00328902	-0.0019203	-0.00131125	-0.00328446	-0.00354144	0.000878941	-0.00213411	0.00111405	0.00145967	0.000534242	-0.0011676
Bluegill	0.200691	-0.116801	0.124978	-0.0204293	-0.0125813	0.0199445	-0.00388241	-0.0185318	0.0379179	0.00351397	-0.0200243	0.0142335	-0.00243878	-0.00645164	-0.00142188	0.00446053	0.0102977	-0.00562283	-0.00164623	0.00146235	-0.0047444	-2.58619e-05	-0.00257914	-0.000800492	0.00157326	0.000166963
Esox americanus Southwestern 3781 236mm OBJ Straight	-0.230821	0.0878296	0.0203662	0.0293669	-0.0575122	0.0275512	0.0440128	0.00659363	0.00182769	0.0118145	-0.0137245	-0.00240163	0.0104501	-0.00633729	0.00128898	0.000931368	-0.00740488	-0.00211877	0.00376431	0.00303092	0.00303126	-0.00310421	-0.000984581	0.00171642	-0.000555329	0.000392111
Oligoplites saurus LSUMZ2687 124mm OBJ Straight	0.194124	0.15576	0.0321428	-0.116131	-0.00025396	-0.0484899	0.0381412	-0.0326483	0.00666497	-0.00422932	-0.00211268	0.00628578	-0.00320974	0.000262148	-0.00171318	0.00455681	-0.00139506	-0.00149852	0.00161759	0.000732165	0.00214714	-0.0030938	-0.000133208	-0.000491179	0.00141846	-0.00107576
Centrarchus macropterus LSUMZ943 177mm OBJ Straight	0.209226	-0.0283715	0.137335	-0.0598506	-0.00148964	-0.0280749	-0.00107716	-0.00171321	0.00819759	-0.00259349	0.00787903	0.0125647	0.00451295	0.00147055	0.00229307	0.00252247	0.00221064	0.00360138	0.00185342	0.00286005	0.000852338	-0.00048207	0.00382963	-0.000646426	0.000829309	0.000753837
Oligoplites saurus Southwestern 378 146mm OBJ Straight	0.192484	0.150328	0.015018	-0.105352	-0.0145481	-0.0605349	0.0185345	-0.02055	0.0118685	-0.00438763	0.00443434	0.0109003	-3.41475e-05	0.000146234	0.00215777	-0.00221867	-0.00206811	0.00245838	0.0046881	-0.00132914	0.00114994	-0.000326969	0.000138561	-0.00371825	-0.000140144	-0.000653923
Esox niger 2003 97mm Straight	-0.221699	0.065384	0.0220531	0.0533081	0.0152141	-0.0307009	0.042297	-0.0139473	-0.0157595	0.0104355	-0.016448	-0.008116	0.014093	0.00335958	0.000113663	0.00210152	-0.00462113	-0.00480508	-0.000677077	-0.00241773	0.00263862	0.00476496	-0.000499996	0.00107765	0.00118635	0.000835695
Lepomis symmetricus Southwestern 681 74mm OBJ Straight	0.195457	-0.0811434	0.135316	-0.00716427	-0.00189634	-0.00475637	0.00959538	0.0146233	0.000129597	-0.00511909	0.0113143	-0.00212398	0.00414407	-0.00362764	0.000595637	0.0031661	-0.00804595	0.000423463	-0.00464243	0.00276635	0.00513629	-0.00234323	-0.00108637	-0.00165668	0.000217085	-0.00116354
Esox niger 2003 2 92mm OBJ Straight	-0.21939	0.0631836	0.0224449	0.039285	0.0101954	-0.0404955	0.0261522	-0.000697093	0.00262804	0.0123689	0.0232733	-0.00777218	0.00880529	0.00735468	0.00143098	-0.00231704	0.00632169	0.000553186	-0.00380824	-0.00401204	0.00117542	-0.00512783	0.0021516	-0.000187536	0.0010529	-0.000209749
Ambloplites ariommus LSUMZ18411 134mm OBJ Straight	0.193289	-0.0577459	0.142407	-0.0164469	0.00535063	-0.0100298	0.00888252	0.0210922	0.0187521	-0.00569104	-0.0071834	-0.00853638	0.0222763	0.000669424	-0.00014201	-0.00350197	-0.00757694	0.00157316	0.00252352	0.00239906	-0.000770949	-0.00345749	-0.0025039	-0.00221978	0.00352647	-0.000571559
Herichthys cyanoguttatum ULL FC1611 150mm OBJ Straight	0.197809	-0.0764401	0.0585682	0.0456689	-0.0108268	0.0145476	0.0147186	-0.0037188	0.030119	0.0326769	-0.0142141	-0.0095338	0.0262625	-0.0110979	-0.0054837	0.00420294	0.00542663	-0.00335436	0.00204242	0.00377447	0.001823	-0.000502288	0.00263632	0.00238824	-0.00267088	-0.00129864
Pomoxis nigromaculatus ULL94 135mm OBJ Straight	0.176808	0.0392176	0.169933	-0.0649132	0.0016469	-0.0283088	0.0304405	-0.0150457	-0.00255489	-0.00817567	0.0064404	0.00222968	0.00956652	0.0144738	-0.00121399	-0.00269552	-0.000138196	0.00319123	0.00211216	0.00123344	-0.0021304	0.000560213	-0.00255837	0.000483014	-0.00118517	0.00112321
Prionotus tribulus ULL338 92mm OBJ Straight	0.192782	0.0507581	0.0215872	0.0916451	0.0956838	0.0699984	0.0555467	0.0708698	0.014109	0.0454534	-0.0045907	0.00178601	-0.0176533	0.00497139	0.00695328	0.0108808	0.00127798	0.0023281	0.000470906	0.00131226	0.000699323	-0.000356488	0.000910905	0.00214809	0.00249462	0.00134647
Herichthys cyanoguttatum ULL FC1611 109mm OBJ Straight	0.1976	-0.0453118	0.0665836	0.0543582	0.00701332	-0.00283242	0.0123754	0.00111403	0.015237	0.0205526	0.00385961	-0.0184029	0.00266839	-0.00690809	-0.0125473	0.0145185	-0.000997749	-0.000678983	0.00739718	-0.00097495	-0.000939672	0.00091596	-0.00149103	-0.00323576	0.000775368	-0.00151454
Lepomis megalotis Fall2003 116mm OBJ Straight	0.186852	-0.0657966	0.097045	0.0165215	-0.00378296	0.00383933	0.00608114	0.000954009	0.00336888	0.0135329	0.000668007	-0.00658604	0.00110568	0.000878799	-0.0157227	0.000380201	0.0145158	0.00185617	-0.0036466	-0.000389619	0.00263858	0.000816395	0.00145659	0.00174559	-0.000627388	0.000188844
Fundulus euryzonus Tangipohoa River 10-15-2005 71mm OBJ Straight	-0.179143	0.0948268	0.0835811	-0.012032	-0.0116682	0.0371967	-0.0159648	0.0139692	-0.00789303	-0.0145759	-0.016077	-0.0113653	0.00403042	0.00293693	-0.00140802	-0.00305675	-0.00232831	-0.000348679	-0.00165576	0.000722444	-0.00156604	-0.000877925	-0.00110868	-0.000521106	-0.000213721	0.000915866
Pomoxis nigromaculatus ULL94 191mm OBJ Straight	0.165074	0.0452908	0.157363	-0.063068	0.0057461	-0.0274807	0.0343761	-0.0260561	-0.0157477	-0.00796308	-0.00471603	-0.000303248	-0.000917404	0.0111966	0.00676426	0.00379171	-0.00363094	-0.00294996	0.00229086	0.0040962	-0.00219304	-0.000544307	-0.000914724	0.000299073	0.000846209	0.00287812
Archosargus probatocephalus LSUMZ2164 228mm OBJ Straight	0.175939	-0.102835	0.0255809	0.088277	-0.0129377	0.0287374	0.0257732	-0.0261586	0.0191386	0.0250433	0.0195686	-0.00874276	0.0125834	0.00110869	0.0100208	-0.0102331	-0.00799234	-0.00151373	0.00428478	-0.00316617	-0.000747246	0.00114443	0.00373373	-0.00217136	-0.000447951	0.000647409
Lepomis marginatus Bayou Amy 9-13-03 65mm OBJ Straight	0.173304	-0.0754753	0.105035	0.0185987	-0.0108282	0.0051123	-0.00392922	-0.0168487	0.00829181	0.00697277	0.00259103	0.00180657	0.00725812	0.00266528	-0.00219413	0.000965102	0.00302524	0.00702756	0.00346056	-0.000231378	-0.00059877	0.00218973	-0.00196097	-0.000903934	-0.00209649	0.000189995
Scomberomorus maculatus NA 140mm OBJ Straight	0.18058	0.0769432	-0.0685641	-0.00301125	0.0117511	-0.0423571	-0.033539	-0.0333801	0.0192868	-0.00744526	0.00807307	-0.00720069	0.0109671	-0.00744163	0.00127301	-0.00344739	-0.00308193	-0.00207675	-0.000766346	0.00324452	0.00269659	0.00210695	9.90003e-05	-0.00025716	-0.000256584	0.000100321
Carcharhinus leucas LSUMZ Uncat OBJ Straight	-0.120766	-0.184615	-0.14918	-0.0132169	0.0580486	0.00563546	-0.0336203	-0.0416609	-0.0231202	-0.00740846	-0.00894503	-0.00415502	-0.00122987	-0.00591647	0.00411752	-0.00261715	-0.00343923	-0.00310232	0.00677673	0.000505801	0.00118435	-0.00275125	0.00333404	-0.000685653	0.00268123	-0.000615718
White crappie UL1498 182mm	0.162661	0.0402602	0.148376	-0.0621683	-0.00653138	-0.0222864	0.0217315	-0.0205716	-0.00706749	-0.00902939	0.0130361	-0.00105075	-0.00282496	0.0128082	-0.00289929	-0.00052921	-0.00245289	0.00234406	-2.93689e-05	0.000680714	-0.00222414	0.00140959	0.000448767	0.00344481	0.00102087	-0.00439379
Caranx hippos Shell Island Trawl 10-4-85 190mm OBJ Straight	0.182148	0.052094	0.057226	-0.0559779	0.0229859	0.00179691	0.0301434	-0.0254906	-0.0175637	0.0091137	-0.00587955	-0.000641955	-0.00378678	-0.00804061	0.00182184	-0.0011335	-0.0031283	-0.00502975	0.00106706	-0.00239531	0.00194059	-0.00237006	0.000763861	-0.00102584	0.001314	0.00143101
Lepomis microlophus 11-8-1980 Rapides Parish 121mm OBJ Straight	0.172821	-0.0775639	0.0845647	-0.00807259	-0.00589324	-0.0395321	-0.021401	8.15229e-07	0.0146231	0.00178852	-0.00762929	0.00839411	-0.0045352	0.00291566	-0.0026333	0.000830308	0.00303307	-0.000590204	0.0024466	-0.000192179	-0.00156694	0.00100074	0.00291148	0.00159924	-0.000526982	0.00045795
Lepomis auritus Southwestern 2718 97mm OBJ Straight	0.165268	-0.0923229	0.0969892	0.022549	-0.000550813	9.06496e-05	0.0085446	-0.0198783	-4.18265e-05	0.0192133	-0.0204546	0.00395195	-0.000847868	0.000888083	0.00495529	0.00557043	0.00132179	-0.00339013	0.00156764	0.000529669	0.00211624	-0.000366064	-0.00118473	0.00167349	-0.00163103	-0.000563631
Ambloplites ariommus LSUMZ18411 133mm OBJ Straight	0.174297	-0.0354822	0.119111	-0.0120107	0.0129253	-0.0275237	0.0095564	0.0162824	0.000524203	-0.00113048	0.011137	-0.00526153	0.00956975	0.00491486	0.00151019	-5.31037e-06	-0.00388425	-0.000832041	-0.00379304	0.00038401	-0.0014868	-0.00272602	-0.00268932	-0.00432467	-0.000994374	-0.00110364
Green sunfish 9-19-1987 95mm OBJ Straight	0.173236	-0.0629289	0.0878306	-0.0156899	-0.0152296	-0.00937975	0.00995995	-0.0132363	0.0181146	-0.00221818	-0.00721547	0.00696774	0.0115666	0.00443455	0.00933449	0.00440146	0.000462912	-0.00632483	-0.00591112	-0.00482028	-0.00282311	-0.00309196	0.000356319	-0.00293675	-0.0018916	0.000411628
Caranx hippos LSUMZ15752 135mm OBJ Straight	0.180463	-0.00324146	0.100856	-0.0450034	0.0264336	-0.0196614	0.00595042	-0.020099	0.00849136	0.0192773	0.0104232	-0.00977599	0.00448544	-0.00122726	0.00715154	-0.00172388	-0.00190454	0.00167586	-0.000440203	-0.0038914	-0.00140106	-0.000953909	-0.00134291	-0.00113071	0.000164225	-0.000101742
Kisatchee bluegill	0.167487	-0.0820426	0.0851425	0.0057119	0.00274234	0.00780652	-0.00946845	0.0110616	0.0209308	0.00446463	0.019012	-0.00445231	0.000373291	-0.00312738	-3.4166e-05	-0.007905	-0.00416215	-0.00353672	0.00607668	0.00550366	0.00516042	-0.00146212	-0.00228025	0.000246761	0.00354157	0.00221388
Pogonias cromis ULL51 220mm OBJ Straight	0.185629	-0.0128925	-0.0452942	0.0631314	-0.0287095	0.0404845	0.0244958	-0.0228506	-0.000220213	-0.00615223	-0.0124597	0.0134729	0.00669135	0.00294763	0.00175778	0.00262495	-0.00775493	0.00194877	-0.000653917	0.000368883	-0.000966522	-0.00301986	0.00130315	0.000372523	-0.00069851	-0.00113512
Lepomis gulosus Lake Martin 1-24-2023 99mm OBJ Straight	0.15383	-0.0658786	0.120069	0.055093	0.0111666	-0.00499019	-0.0219594	0.0224516	-0.0281248	-0.00340194	0.0235439	-0.0114942	0.00827661	0.00507658	0.000722663	-0.00353682	-0.00153066	-0.00125755	-0.00150855	0.00135319	0.00337241	0.000981557	0.00361193	0.00157861	-0.000680847	-5.66324e-05
Ctenogobius shufeldti ULL236 67mm OBJ Straight	0.161275	0.128796	-0.0287521	0.019657	0.00112961	-0.0101918	-0.0251244	0.0126504	0.0176924	0.0373602	-0.0054797	-0.00796335	-0.00211513	-0.00322516	0.00959452	-0.00352194	-0.00181612	0.00392401	0.00221752	0.00349294	0.0054986	-0.00110795	-0.00380351	-0.000351043	0.00258289	0.000181998
Evorthodus lyricus Southwestern 5784 67mm OBJ Straight	0.16239	0.117879	-0.0268336	-0.0199189	0.0133063	-0.0233652	-0.0318504	-0.00524129	0.0158819	0.0487969	-0.0141256	-0.0179546	0.00485752	0.00713128	0.0110477	-0.00123813	0.00656537	0.00262766	-0.000817243	-0.00721309	0.00683634	-0.00172298	0.00138055	-0.00111792	-0.0027024	-0.00136147
Prionotus tribulus ULL337 97mm OBJ Straight	0.17485	0.0286368	0.011542	0.109642	0.0637606	0.0425445	0.0486719	0.072043	0.0253559	0.0461377	-0.00436088	0.0102717	-0.0254623	0.0173075	-0.000777732	0.00297166	-0.000877554	0.00230205	3.71075e-05	-0.000256486	0.00226264	0.007189	0.000833514	-0.00201902	0.000554974	3.78051e-05
Scomberomorus maculatus BellePass 6-16-2005 98mm OBJ Straight	0.167819	0.0823882	-0.0409097	0.0108555	-0.00640225	-0.0444858	-0.0423714	-0.0451975	0.0378491	0.00188422	-0.0023944	0.00961861	0.00566857	-0.00545015	-0.00840879	0.00143627	0.000671162	-0.00246712	0.00068977	-0.000892771	0.00257448	0.000353801	0.00112223	0.000733835	0.00205874	0.000224034
Fundulus pulvereus Southwestern 1135 48mm OBJ Straight	-0.15535	0.058136	0.091586	-0.0272118	0.0228208	0.0321392	-0.0173763	-0.00584991	-0.0243223	0.00428007	0.00674966	0.00692534	-0.00377574	-0.00465017	0.00257191	0.000661647	-0.00117139	-0.0029821	-0.000613184	-0.000545553	-0.00406922	0.00143839	0.00204313	-0.000173164	0.00110704	-0.000229392
Crystallaria asprella LSUMZ1583 99mm OBJ Straight	0.127553	0.165443	-0.0882129	-0.000338085	0.0228804	0.00646155	0.0201691	0.00819913	0.000933208	-0.00205847	-0.00459678	-0.0136398	-0.0020176	0.000547019	-0.000977416	-0.00309162	0.000133131	-0.00203022	-0.00159567	0.000142355	-0.00390911	-0.00116916	0.00239327	0.00156737	0.00101032	0.000421424
Micropogonias undulatus 127mm UL23	0.18191	0.0207502	-0.0230546	0.0358379	0.0249051	0.00452986	0.0129012	-0.00372599	-0.0113688	-7.92559e-05	-0.0226924	0.00665987	0.00891385	0.00252826	-0.00156874	0.00336592	0.00695831	0.00335021	-0.00356943	-0.00193425	0.000592015	0.00078858	-0.00151266	0.00224661	-0.000656404	0.000975417
Pogonias cromis ULL 18 270mm OBJ Straight	0.173157	-0.0220507	-0.0515135	0.0418923	0.00233729	0.0504229	0.0406384	-0.0283402	-0.0106557	-0.003737	-0.013939	0.0110422	-0.00794166	0.00154172	-0.00297657	0.00147184	-0.00262198	-0.00063304	-0.00305923	0.00148253	-0.0020657	-0.00448166	-0.000687513	-0.00032324	0.000222331	-0.000697051
Eucinostomus argenteus ULL183 112mm OBJ Straight	0.149203	-0.077949	0.0563429	0.0505913	-0.0578606	0.0162395	0.00311132	-0.0222934	0.0229336	-0.0218071	0.00907707	0.0130541	-0.00704633	0.00226261	-0.00229418	0.000232497	-0.000391381	0.00456164	-0.000485808	0.000734546	-0.000693232	-0.000530668	0.00183148	0.000681026	-0.00180505	-0.000517499
Longear sunfish UL1498 182mm Straight	0.169164	-0.0412147	0.063154	0.00570108	0.000276538	0.00302744	0.00967239	-0.0205541	-0.00117576	0.00287568	-0.00548197	0.00102245	-0.0058709	-0.00585071	0.00480592	-0.0131565	0.00194936	-0.00268972	-0.0042206	-7.45283e-05	-0.000224367	-0.00150739	0.00540236	0.00263761	0.00031095	0.000416865
Micropogonius undulatus UL23 132mm OBJ Straight	0.179141	0.0196813	-0.0255101	0.0369131	0.0202033	0.00424218	0.0141739	-0.00382724	-0.00783427	-0.00299147	-0.00453422	0.0054234	0.010621	0.00572555	-0.000853462	0.000476159	0.00122385	0.00239486	-0.00251176	0.000802042	-0.00143182	0.000569819	0.000207094	0.000466463	-0.0013073	-0.000896552
Fundulus olivaceus Kisatchie 13-10-05 76mm OBJ Straight	-0.140566	0.0927456	0.0801951	-0.0359084	0.0129477	0.0369091	-0.00863333	0.0120173	-0.001551	-0.0104535	0.00705412	-0.00204292	0.00429337	-0.00246022	0.000116992	0.00238994	5.66744e-05	-0.00355264	-0.00330259	0.00233269	-0.00341302	0.00258429	-0.000634149	0.00192647	-0.00298663	0.000339372
Gulf Killifish (Bradley) Straight	-0.13802	0.0788227	0.10668	-0.0322688	-0.00562327	0.0433336	0.0154877	-0.00439884	-0.0267999	-0.00275381	0.00802753	0.00221418	0.00295361	-0.00180218	0.000324061	0.000972276	0.000385271	-0.0038532	-0.000190198	0.00155888	0.000267952	-0.000311882	0.00386024	-0.00141195	-0.000408165	0.000747825
Blackstripe Topminnow (Bradley)	-0.137404	0.0991687	0.085454	-0.0329558	0.0041355	0.0409542	0.00806468	0.0190082	-0.00192318	-0.00797765	-0.0244025	0.00130854	-0.00208187	-0.00402772	0.00219075	-0.00081534	0.00162742	0.00225227	0.00187966	0.00348459	-0.00153304	0.000470464	3.98448e-05	-0.00145923	-0.00112823	-0.00152516
Dormitator maculatus UL165 105mm OBJ Straight	0.160679	0.079992	0.010309	0.0399565	0.00336094	0.0539821	-0.00844517	0.00815674	-0.00398961	-0.0359256	0.00216526	-0.0161712	0.00451006	0.00193469	-0.000824164	0.00137501	-0.00259743	-0.000831999	0.000610036	-0.000738431	0.000795096	0.00227587	0.00548848	0.00137161	0.00126998	-0.000853389
Drum 10-29-2005 101mm OBJ Straight	0.179058	-0.0175192	-0.0151892	0.0439126	0.0110439	0.0221062	-0.0307998	0.00998205	-0.00718179	-0.0185218	-0.0136864	0.0058444	0.00379946	-0.000332913	0.00309649	-0.00224399	0.00440468	0.00103928	0.000663103	-0.00367516	-0.00843293	-0.00135981	-0.00253765	-0.00162183	-0.000327846	-0.000860201
Percina caprodes FHSM 1247 124mm OBJ Straight	0.136505	0.0916142	-0.0982376	0.0193673	-0.00259781	0.00495433	0.0143139	0.00241575	0.0120035	0.00224501	0.00295577	0.00143065	0.00276106	0.00191292	-0.00660946	0.00182813	-0.000495872	0.000327306	-0.000379244	0.00160889	0.00208603	-0.00218787	0.00155337	0.00231157	-0.00418892	0.00120723
Dormitator maculatus UL165 96mm OBJ	0.154877	0.0817459	0.0141362	0.0485901	0.00573962	0.0415896	-0.0272517	0.0104625	-0.0105268	-0.0249553	0.00703509	-0.0205395	0.00721809	0.00588915	-0.0035255	-0.00522282	-0.000485379	0.000239471	-0.0048036	0.00189624	0.0020401	0.00132366	0.00120993	-0.000696445	0.0014274	-0.00205082
Atlantic croaker UL23 132mm	0.176313	0.0167741	-0.00877937	0.0434188	0.02024	0.00468063	0.0027752	-0.00551186	-0.00652459	0.00281813	-0.00498804	0.0115271	0.012581	0.00506573	-0.00614805	0.00404966	0.00512486	0.00187371	-0.00248966	-0.000720874	-0.0015726	0.00223976	0.000733077	-0.000415224	0.000833695	-0.000762768
Osmerus mordax AUM18867 102mm OBJ Straight	-0.158035	-0.0155503	-0.0862457	0.00475655	-0.041742	-0.0232768	-0.0264281	-0.0118679	-0.00393331	0.00265602	-0.0014378	0.00719874	-0.000749101	0.00273463	-0.00109391	-0.00047735	0.00177945	0.00272534	-0.000526682	0.00278095	-0.000859874	0.000630584	-0.00223354	0.00123911	0.00234678	0.000162134
Fundulus majalis Terrebonne Bay 10-29-2005 82mm OBJ Straight	-0.153808	0.0453828	0.0680452	-0.000227892	0.0328547	0.0315068	-0.0129286	0.00446222	-0.013947	0.0151967	0.00584892	0.00518894	0.00921226	-0.00373484	-0.00021528	0.000583404	-0.00384739	0.00583296	0.000810071	0.00485388	0.00109496	0.00228161	-0.000164575	-0.00156711	-0.00295856	0.00124777
Cynoscion arenarius BIOL445 10-29-2005 99mm OBJ Straight	0.168669	-0.021999	-0.0115306	0.0649041	0.00719619	0.0340845	-0.0274539	0.00787191	-0.00889208	-0.0197033	-0.0115637	0.000257978	0.00297483	-0.00366695	0.00991193	-0.00405519	-0.0014335	-0.00137482	0.000205955	-0.00214631	-0.0006908	-0.00247959	0.000500151	-0.00167015	-0.000372782	0.00177635
Central mud minnow UL241 74mm	-0.165269	-0.0316487	0.0288283	-0.0214262	0.0272937	0.00913967	-0.0104487	-0.0199723	-0.0549213	0.0170439	-0.00874603	0.00687276	-0.00559854	0.0079705	-0.00279539	0.003541	-0.00169441	0.000195905	-0.00349073	-0.000362187	0.00309325	-0.00391256	-0.00106453	-0.00279551	-0.000345844	-0.0013634
Lutjanus griseus LSUMZ19406 98mm OBJ Straight	0.150427	-0.0478716	0.0429775	0.0740121	0.0116905	0.00943564	0.0124481	-0.00272997	-0.000421247	0.00441813	-0.009529	-0.00393932	0.0131164	-0.0159161	0.00229957	-0.00162654	0.00328857	0.00142876	7.34073e-05	-0.00454351	-0.00203017	0.0011887	-0.00235341	0.00183175	0.000327348	0.00131099
Lutjanus griseus Ichthy Class Oct 2003 241mm OBJ Straight	0.163123	-0.0161894	-0.0365832	0.0592386	0.0160805	0.014431	0.0231822	-0.0284291	-0.0152509	-0.00141932	-0.0021004	-0.0144573	0.00134397	-0.00652614	0.00391239	-0.00576128	0.00127157	-0.00691253	0.0037738	0.00179253	-0.00429758	0.000106707	-0.00942955	-0.00636462	-0.0015785	0.000657776
Hiodon alosoides LSUMZ Teaching Collection 166mm OBJ Straight	-0.118994	0.0824848	0.0948824	-0.0608317	-0.0944382	0.0109012	0.0215168	0.0157407	-0.000421796	0.0033991	1.58534e-06	0.0127063	0.00296684	-0.00660555	-0.00141861	-0.00313098	0.00224204	0.00875813	0.000366394	-0.00173718	0.000597984	0.000428394	-0.00265833	3.80686e-05	0.00137969	-0.000887547
Leiostomus xanthurus LUMCON Cocodrie 78mm OBJ Straight	0.161388	-0.0553002	0.00132731	0.0417397	0.0180258	0.00843483	0.00918929	-0.0186122	-0.0123921	0.00855591	0.0126847	-0.0030418	-0.00118129	-0.0080855	-0.00122775	-0.00830459	0.0117231	-0.00243628	0.000428311	0.000867508	0.00309733	-0.000306692	-0.00171477	0.00539606	-0.000557526	0.000212379
Sander canadensis LSUMZ1140 82mm OBJ Straight	0.130734	0.082524	-0.0775333	0.0499642	0.0132871	-0.0200561	0.00501476	0.0195427	-0.00255645	-0.0134809	-0.00336935	0.00614995	0.0087806	0.00177473	0.0020013	0.00713546	-0.00167941	0.00252928	0.00181076	-0.0034396	-0.00406885	0.000122391	-0.0013297	-0.00205526	0.00286192	-3.09315e-05
Fundulus chrysotus Pontoon Bridge 7-23-1975 58mm OBJ Straight	-0.126027	0.079831	0.105043	-0.0337498	0.00570179	0.0381305	0.00537316	-0.0110015	-0.0278586	-0.00312002	0.00353659	-0.00130169	0.00239582	0.000962564	-0.0066362	0.00126145	0.000925959	-0.00180044	-0.00212801	-0.0045027	0.00243195	-0.00130216	0.00697245	1.04978e-05	0.00152922	0.00122403
Etheostoma histrio unmarked jar 44mm OBJ Straight	0.135206	0.0941126	-0.0565704	0.0121387	0.00369208	0.00883228	-0.00462479	0.014039	0.00758146	0.0123259	-0.00216146	0.00228464	-0.000377408	0.00545081	0.00306255	-0.00642714	-0.00337525	-0.00492005	-0.00348211	0.00283376	-0.0043646	-0.00176769	-8.51001e-05	0.00171186	-0.000867364	0.000417263
Longnose Killifish Fundulus similis 2005 83mm OBJ Straight	-0.147727	0.0338556	0.0605132	-0.00324975	0.0416586	0.0365715	-0.00743429	-0.00316339	-0.0194662	0.0132618	-0.000846048	0.00477516	-0.000711302	-0.000764649	-0.000627257	0.000777862	-0.000704476	0.00589278	0.00314475	-0.000537038	-0.00274174	-0.00153837	0.00471081	-0.00202604	0.000212061	-0.000281539
Eucinostomus argenteus LSUMZ14263 121mm OBJ Straight	0.154592	-0.0373579	0.018284	0.0366198	-0.0288654	-0.00831114	-0.00948443	-0.0100074	0.0227901	-0.0248466	-0.00227681	0.0159484	0.000508474	0.00967902	0.000397456	0.00806113	0.00275298	0.00134755	0.00227711	0.00202541	0.00171273	0.00128391	0.000956203	0.00123603	0.00262596	-0.000413305
Ammocrypta vivax Southwestern 2885 58mm OBJ Straight	0.0983245	0.135792	-0.109954	0.0430837	-0.0295561	0.00471467	0.00545667	0.00668709	-0.0120306	-0.00933559	-0.0112477	0.0026459	0.00216414	-0.00123697	-0.00124729	0.00291613	-0.00233569	0.00213996	-0.000145371	-0.00521968	0.000734113	-0.00190823	-0.000573496	0.00101969	-0.000405789	0.00053331
Sander canadensis LSUMZ1461 281mm OBJ Straight	0.121034	0.0716154	-0.0925071	0.0581771	-0.0101238	-0.0180283	-0.0149077	0.0205449	-0.0163717	-0.0092806	0.00876443	0.0201809	-0.00699312	0.00888882	0.00211973	-0.0009908	-0.00167561	-0.00446063	0.00118687	-0.00568416	0.00174316	0.000825644	-0.000920546	-0.00282371	0.00333422	-0.000866911
Hiodon alosoides AUM37830 82mm OBJ Straight	-0.11102	0.0749914	0.102237	-0.0511746	-0.0762855	0.00763016	0.00935696	0.0159417	-0.00937393	-0.00529712	-0.0123197	0.0121645	0.00930957	-0.00345191	0.00488691	-0.00327607	0.00249212	-0.00288487	-0.00114453	0.00261593	0.00348374	0.00104382	0.00259028	0.00116339	0.000134145	-9.62062e-05
Membras martinica LSUMZ20000 106mm OBJ Straight	-0.12136	0.132485	0.00809598	-0.050136	-0.015361	0.0397297	-0.00757729	-0.035119	0.00736064	-0.00480079	0.00490152	-0.00338531	-0.00223839	-0.00371482	-0.00261006	0.000296551	-0.0023549	-0.00200327	-0.00193854	0.00109103	-0.000818806	-0.000141297	-0.00267103	-0.00152262	-0.000980105	-0.000949167
Fundulus blairae LSUMZ12081 64mm OBJ Straight	-0.120624	0.0533264	0.118005	-0.0173348	-0.0267512	0.029436	-0.0295663	0.034725	0.0219324	-0.0123191	0.0113466	0.00188546	0.0131567	-0.00227278	0.000893523	-0.00304113	-0.00157854	-0.00254228	0.000960438	0.00159682	-0.00254486	-0.00524266	0.00148013	0.000574533	0.00123063	-0.000732561
Sciaenops ocellatus ULL39 65mm OBJ Straight	0.159522	0.00890752	-0.00678988	0.0423828	0.0414073	0.00972918	-0.00102266	0.00336181	-0.0283669	-0.000490085	-0.0158882	-0.0128642	-0.00163424	-0.00111445	0.00933293	-0.000327655	0.00342134	0.00424909	0.0021772	0.00278754	0.00388387	0.00257164	-0.000358672	0.00439003	-0.000533898	-0.00041936
Percina macrolepida LSUMZ15996 113mm OBJ Straight	0.101472	0.0949948	-0.131561	0.0413985	-0.0255433	-0.00771894	0.00755323	-0.00754689	-0.00137971	-0.00533668	0.00651382	0.0077984	0.00455916	-0.00112664	-0.00531529	0.000877692	0.000785518	0.00156371	-0.000354522	-0.00213638	0.000537747	-0.00141641	0.00133936	0.000727757	-0.00155366	0.000226127
Lutjanus griseus LSUMZ15950 199mm OBJ Straight	0.150206	-0.0300039	-0.010432	0.0659375	0.0215614	-0.00438641	0.0299202	-0.0394656	-0.0159558	0.0111033	-0.00753873	-0.00559228	0.00454177	-0.0076497	-0.00788378	-0.00189091	-0.00189456	-0.00405742	-0.000421548	-0.00116804	0.000435739	0.00339704	-0.00413462	0.00173479	0.00177689	0.0010621
Percina uranidea ULL2947 55mm OBJ Straight	0.111676	0.11455	-0.0746245	0.0334248	0.00319727	0.0253513	0.0100879	-0.00791689	-0.00109346	0.00484967	-0.00813557	0.000385169	-0.00998919	-0.00324271	0.0021064	-0.00401177	0.00203754	-0.00096438	-0.00213891	0.000901433	0.00138177	-0.000234231	-0.00249728	0.00049097	-0.00165036	0.000439683
Percina sciera ULL210 70mm OBJ Straight	0.102794	0.100953	-0.117508	0.030514	-0.0299455	-0.00873642	0.0100196	-0.00479291	-0.0144778	-0.00747637	-0.00190932	0.0132252	-0.0059347	-0.00898678	0.00143755	-0.000932843	-0.00786412	0.00109538	0.000872053	0.000793079	0.000205328	-0.00347753	0.0034995	0.00510028	-0.00121123	0.000764954
Percina caprodes ULL198 83mm OBJ Straight	0.109343	0.0926118	-0.109559	0.0174366	-0.0158125	-0.0177397	0.00284905	0.0185458	0.0111712	-0.00570004	0.00979538	-0.00972783	-0.00197581	0.00380748	0.00469129	0.00194637	-0.00267599	-0.000513908	-0.00440769	0.00281348	0.00100145	-0.00114322	-0.00246954	-0.00137441	-0.00141165	-0.000923639
Elops saurus LSUMZ20015 175mm OBJ Straight	-0.150064	-0.033947	-0.0298636	0.00553612	-0.0133375	-0.0166131	-0.0119533	-0.00153935	-0.0288046	0.0101572	0.00331924	0.00882632	0.00536549	0.00931206	-0.00145958	-0.000715523	0.0028805	0.00509805	0.00166925	-0.00179936	-0.0002497	-0.000972626	0.00117041	-0.000601015	0.000300443	-2.0116e-05
Etheostoma caeruleum Southwestern 2229 52mm OBJ Straight	0.136188	0.0680959	-0.0458266	0.00634557	-0.00488809	-0.0121492	-0.00893182	0.00553413	-0.000475791	0.0115867	-0.00332265	0.0136944	-0.00296831	-0.00653186	0.00314267	0.000486666	-1.39709e-05	0.00110885	-0.000757862	-0.00191695	-0.00238736	-0.00197792	-0.000421228	0.00165727	0.00222237	0.000773652
Silver Perch 117mm UL49	0.152974	-0.00947198	-0.0174475	0.0533234	-0.0241222	-0.00641169	-0.00911359	-0.0122709	0.000997773	-0.0136886	0.00195617	0.0105581	0.000301711	0.000613332	0.0100632	0.000598009	-0.00730765	0.00186712	-0.00645039	0.0038484	-0.00238336	0.00134237	-0.00108548	-0.00215291	-0.000498273	-0.00077923
Fundulus nottii LUMCON 11-10-2007 52mm OBJ Straight	-0.13205	0.0402481	0.0688212	-0.0119917	0.0492511	0.0128425	-0.0192326	0.0178141	-0.0198943	0.00213883	-0.00802783	0.00278505	0.00723398	0.000534125	0.00269314	0.00247191	0.00160418	-0.00282851	-0.00147298	0.00157549	-0.00360499	0.00110222	-0.00136793	-0.00160106	0.00310647	-0.000139241
Percina maculata ULL197 71mm OBJ Straight	0.113248	0.0885505	-0.0927098	0.0231024	0.00188961	-0.000909235	0.00536251	0.0151864	-0.0127006	-0.00862082	0.000413406	0.00336881	-0.00384585	0.0015797	-0.0036511	0.00150391	0.00129118	0.000781408	0.00185372	0.000369035	0.00119402	0.000122467	0.000161612	-0.00128634	-9.48531e-05	0.000319724
Etheostoma stigmaeum LSUMZ11832 49mm OBJ Straight	0.112664	0.096628	-0.0845235	0.0222593	-0.000374386	0.00609387	0.0116889	-0.00858613	-0.0128707	0.00103398	0.00446812	-0.00359667	-0.00555855	-0.00347771	-0.00443073	0.00109581	-0.00200313	-0.00292023	-0.000520258	-0.00347485	0.00197898	-2.65234e-05	0.00130899	-0.000429761	-0.00175182	0.000847932
Aplodinotus grunniens ULL 24 280mm OBJ Straight	0.149357	-0.0072341	-0.027761	0.0411897	0.0206513	0.0355106	0.0196267	-0.0708356	-0.0357294	-0.0118259	0.0134576	0.00417788	-0.0104222	0.00639297	-0.00155467	0.00108385	3.04518e-05	0.00462314	-0.00283995	0.000158095	-0.00157965	0.00329259	0.00109647	0.00025504	0.00125977	0.00125429
Elops saurus LUMCON 109mm OBJ Straight	-0.129391	-0.010306	-0.0847789	0.0581819	-0.0405776	-0.0272299	-0.0362181	0.00599869	-0.0153525	0.00525739	0.000615991	-0.00635455	0.00389908	0.0052441	-0.00837644	-0.00316444	-0.00366631	-0.00273433	0.000637957	0.00303553	-0.00380495	-0.00341528	0.00265817	0.00277519	-0.000249013	-0.00174367
Fundulus catenatus LSUMZ17741 94mm OBJ Straight	-0.119276	0.0646399	0.0689393	-0.027687	0.0551847	0.0250544	0.00682767	0.00188471	-0.0220565	0.0114755	-0.00759106	-0.00697772	0.0061936	0.00654077	0.00434305	0.000241795	0.00214912	0.00240075	0.000891297	0.000177808	0.000688295	0.00294603	-0.000159413	0.000132643	0.00129963	0.00104168
Osmerus mordax AUM18867 171mm OBJ Straight	-0.136248	-0.00390245	-0.0960671	-0.00530452	-0.03025	-0.0227626	-0.0148774	-0.0177679	-0.00948311	0.000982681	-0.00807991	0.00425191	0.00673633	0.00766821	0.00298473	0.00111545	0.00235569	0.00167075	-0.000279929	-0.00166218	0.000552409	0.00150249	-0.00179605	0.00126674	0.00180667	-0.000216869
Ctenopharyngodon idella LSUMZ2807 198mm OBJ Straight	-0.126178	-0.0711845	-0.0437432	0.0275281	-0.0121046	0.025426	-0.0101112	-0.000754871	-0.0143295	-0.0250188	-0.0023387	-0.000975054	0.0175658	-2.44332e-05	0.00573755	0.00116826	-0.000540371	0.000429212	0.00318453	0.00119693	0.00572861	0.00425293	-0.000797561	0.00102543	0.000799356	0.000694602
Notropis atherinoides Butte LaRose 9-23-2017 66mm OBJ Straight	-0.139879	0.0347117	-0.0255209	-0.0293946	-0.0325371	-0.00841029	-0.00480024	0.00690867	-0.00335345	0.00427388	-0.000829784	0.00355147	0.00360138	0.00303413	0.00147116	-0.00505826	0.0059659	0.000269391	0.00290022	0.00301867	0.000786232	-0.00110843	-0.00061635	0.00121032	0.0011857	0.00014076
Percina nigrofasciata ULL199 104mm OBJ Straight	0.12529	0.0563822	-0.0615111	0.00580825	-0.0345404	-0.0109907	-0.00810077	0.0182466	0.0156147	0.0134458	0.00852749	0.022447	-0.00526005	-0.00791846	-0.00258327	-0.00412384	-1.03141e-05	0.00463737	0.00450923	-0.00478305	-0.0023463	-0.000119508	0.000718261	0.000773528	-0.00160462	-0.00081289
Ctenopharyngodon idella LSUMZ2807 189mm OBJ Straight	-0.121861	-0.0828783	-0.029624	0.0332752	-0.0199328	0.027247	-0.0325194	0.00925614	-0.00838559	-0.0128273	0.0075196	-0.00244557	0.0112543	0.00670787	-0.00193016	0.000155712	-0.00348315	0.00233651	0.00314482	-0.00412965	0.000334739	-0.00161359	-0.00114024	0.000852943	-0.00114051	0.00158461
Osmerus mordax AUM18867 167mm OBJ Straight	-0.134967	0.00336457	-0.0875504	-0.00189456	-0.020247	-0.0166353	-0.00295211	-0.0216456	-0.0141785	-0.00158956	-0.000224178	0.00268109	0.00827743	0.00513804	-0.004393	-0.000265389	-0.00266686	0.000154353	0.00139136	0.0027506	-0.00296848	0.00329608	0.00105241	-0.000476267	0.00232424	0.000915037
Etheostoma parvipinne ULL 203 60mm OBJ Straight	0.113104	0.0982328	-0.0511642	0.0193316	-0.00822535	0.00488454	-0.0134402	0.0182816	-0.0193677	-0.00202371	0.00174957	0.00594263	0.00363542	-0.00163303	-0.00622182	-0.00376271	-0.00265663	0.00460715	0.00308471	3.13059e-05	0.00244471	0.000726567	0.00152069	-2.26743e-06	-0.00143267	2.79387e-05
Percina nigrofasciata 4652 ULL1489 75mm OBJ Straight	0.109181	0.0671048	-0.0929919	0.0215264	-0.011079	-0.017578	-0.00676425	0.00802356	-0.00277227	0.00268925	0.00710167	-0.00922347	-0.0118244	0.00139084	0.00268102	0.00398157	-0.00116113	-0.0013793	0.00127955	-0.00343257	-0.000706002	-0.00190544	0.000602927	-0.000829264	0.00212275	0.000339288
Morone mississippiensis 9-14-1985 Henderson 122mm OBJ Straight	0.130169	-0.0268172	0.0381806	0.0567666	0.0171193	0.0105783	-0.00231271	-0.0236129	-0.0177275	-0.000395253	0.0141541	0.0110285	0.000665042	-0.00268288	-0.00449499	-0.0040423	-0.00234212	0.00225863	0.000936101	-0.00428173	-0.00203569	0.00127398	0.00231632	0.0020599	-0.000232615	0.00118923
Brevoortia patronus LUMCON mixed jar 10-10-2007 250mm OBJ Straight	-0.105733	-0.101723	0.0261088	0.0153661	-0.0950202	-0.0424381	-0.00977258	0.0136196	0.00488629	0.0133361	-0.00140157	-0.0106874	-0.00925075	-0.0067787	-0.0110443	-0.00230741	0.00212741	-0.00392356	0.00251777	0.00279266	0.00398125	-0.000621602	-0.000284306	-0.000595506	-0.00132716	0.000286378
Elops saurus LSUMZ20015 201mm OBJ Straight	-0.12758	-0.0248687	-0.0535278	0.0254202	-0.0320523	-0.0171668	-0.0278422	0.00482273	-0.0153802	0.0131424	-0.00017258	0.00468367	0.00723045	0.00937324	-0.00208531	-0.000986673	0.00487908	-0.00214088	0.00219457	-0.00223668	0.00136737	0.000100874	-0.0017522	-0.000645014	-0.00295793	-0.000155071
Central mud minnow UL241 71mm OBJ Straight	-0.136729	-0.0425201	-0.00365548	-0.016118	0.0327544	0.00575248	-0.00267842	-0.0376506	-0.0545547	0.0148763	-0.0113636	0.00715722	-0.00947411	0.00360108	-0.00153283	0.00157387	0.00112219	0.000213456	0.000189072	0.00418054	0.00138122	-7.95667e-05	-0.00496701	-0.00294628	-0.000816347	-0.00211978
Hiodon tergisus AUM41881 87mm OBJ Straight	-0.120796	0.0148835	0.0789504	-0.0265987	-0.0526113	-0.0226235	0.010336	0.0282359	-0.00898638	-0.00219669	0.00658571	-0.0124764	0.0112335	0.0028849	-0.00609131	-0.00061808	0.00470026	8.82003e-05	0.00301216	0.000423673	-0.000698387	-0.000874676	-0.000904107	-0.000162614	-0.00341823	-0.000392224
Ammocrypta beani Southwestern 1115 64mm OBJ Straight	0.0827398	0.13224	-0.0913744	0.0374782	-0.0208689	-0.0144553	0.00720189	0.0262234	-0.00967219	-0.0105385	-0.000754902	-0.00508023	-0.00755955	-0.00474287	0.00254731	0.00231682	0.000492684	0.000488807	0.000166215	-3.53533e-05	-0.00053186	-0.00177541	-0.000383042	-0.00104261	-0.000296894	0.000859639
Golden Topminnow (Bradley)	-0.115338	0.0316521	0.088553	-0.0135397	0.0398255	0.0244371	-0.0388488	0.0146675	-0.0183776	0.00981918	0.00432327	-0.00255422	0.000116383	0.00262661	-6.39771e-06	0.00101235	-0.00136749	-0.00327686	-0.00172114	-0.00203999	0.00171402	-0.00031688	0.0012963	0.00114891	0.00120981	-0.000878276
Hiodon tergisus AUM41881 99mm OBJ Straight	-0.114222	0.0331304	0.0742237	-0.0342212	-0.0490734	-0.0143794	0.00913636	0.0180866	-0.0103914	-0.00818933	0.00369877	-0.000950097	0.00928673	0.000917423	-0.00111527	-0.00115181	-0.000515083	-0.00191675	0.001195	0.000322906	-0.00204634	-0.00298505	-0.00114608	-0.000493656	0.00259152	-0.00067576
Notemigonus crysoleucas BIOL445 9-10-2005 55mm OBJ Straight	-0.135015	0.00695203	-0.018206	-0.056874	-0.0078776	-0.0299001	0.000127891	0.0246553	-0.0164916	-0.000857791	0.00527255	0.0121209	0.00374006	0.00401242	-0.00639478	0.00306295	-0.00483193	-0.000367303	-0.00250101	0.00120705	0.00242087	0.00191688	0.000968193	0.00124256	0.00432328	-0.001168
Etheostoma whipplei Kisatchie River BIOL445 51mm OBJ Straight	0.11092	0.0559598	-0.0595656	0.0376143	-0.00671964	-0.0198655	-0.0274588	0.0438312	-0.0123578	0.0029502	0.0110806	0.00252073	-0.00919462	-0.00250122	0.00450102	-0.000256422	-0.00473142	0.000997302	-0.00133338	0.00227658	0.00214428	0.00108515	0.00263314	-0.00263462	0.000360285	-0.000564823
Moxostoma poecilurum UF132238 161mm OBJ Straight	-0.0942153	-0.0793062	-0.0822142	0.0246622	-0.0451923	0.0116605	0.00413656	0.00194192	0.0285195	0.00626838	-0.00575028	0.00188052	0.00370686	0.000610601	0.00473639	-0.0026101	-0.00180668	-0.000678822	-0.00177823	0.00258257	-0.000681834	-0.000962526	0.00169088	0.000225323	7.96183e-05	0.000616884
Cynoscion nebulosus LUMCON Cocodrie no date 225mm OBJ Straight	0.105426	0.0327551	-0.0806548	0.0763436	-0.0148479	0.0020187	-0.00954146	-0.00880117	-0.0152485	-0.0205201	-0.000129757	0.000107486	-0.00284424	-0.00339781	-0.00486139	0.00100724	0.00125031	0.00196352	-0.000273544	-0.00282004	0.00265799	0.00114816	-0.00134363	0.000243654	0.000570718	0.000591586
Pimephales notatus LSUMZ18130 75mm OBJ Straight	-0.121589	-0.0324952	-0.0346838	-0.0204049	-0.041195	0.00377091	-0.0163149	0.00874182	0.0125469	0.0135625	-0.00221338	-0.00614739	-0.0110312	0.0079518	0.00705283	0.00595947	0.000910009	-0.0030279	-0.00115191	-0.00484834	-0.00283077	-0.00145152	-6.50653e-05	-0.000291736	0.000973668	0.000406191
Micropterus salmoides UL2688 105mm OBJ	0.128074	0.00919639	0.0256429	0.0416666	0.0140533	-0.0212925	-0.0142698	0.00288428	-0.0262359	0.00414685	0.0284175	-0.00806259	-0.00640843	-0.0024645	-0.00297869	-0.00117106	-0.00323897	0.00127695	-0.00262758	0.00210764	-0.00103942	0.0028088	0.00133086	-0.00426807	0.00281404	-0.00043652
Cynoscion nebulosus ULL 26 188mm OBJ Straight	0.0984867	0.0367634	-0.0782534	0.071051	-0.0217038	-0.0216056	-0.0228464	0.0167588	-0.0173423	-0.016983	-0.00286857	0.00194626	0.000374919	-0.00426232	0.00415386	0.00734175	-0.00175749	-0.00644635	0.00042539	0.00620523	-0.00333225	-0.00348388	0.00165127	0.000778068	-0.00281354	0.000395404
Mosquitofish (Bradley)	-0.0581395	0.128771	0.112638	-0.0784674	0.0157846	0.0281325	-0.0084257	0.0101545	-0.000347595	-0.000713553	-0.00377379	0.00433968	-0.0043061	-0.0125035	0.000323022	0.00744657	0.00526948	-0.000155256	-0.00220403	0.00142122	-0.00302922	-0.000788913	0.00180872	0.00293002	0.00139175	-0.00023856
Notropis blennius Butte LaRose 9-23-2017 60mm OBJ Straight	-0.107087	-0.0515078	-0.0493973	-0.00196294	-0.0221857	-0.0143744	-0.0338842	0.0115535	0.00609008	0.00570188	-0.0156434	0.00731315	0.00419324	-0.00315087	0.00197163	0.00227813	-0.00440857	-0.000886707	0.00119176	0.00178306	0.00134266	-0.000993164	0.00113168	0.00115082	3.04428e-06	0.00158371
Etheostoma swaini BIOL445 Tangipoha River 44mm OBJ Straight	0.102196	0.0590013	-0.0436548	0.0314088	-0.0134523	-0.0148201	-0.0212119	0.0498704	-0.00592808	0.00261356	0.0125739	-0.00135843	-0.00616722	-0.00771864	0.00568049	-0.00156454	0.00355664	-0.00393984	0.0031014	0.00715891	-0.00100904	0.00550888	0.00100901	-0.00137006	-0.001475	0.000147
Anchoa mitchilli ULL398 76mm OBJ Straight	-0.0876647	0.0595672	0.0679139	-0.0491614	-0.0581666	-0.0347181	0.0285691	-0.00644414	-0.0350423	0.00715518	-7.54126e-05	0.00319349	-0.00685888	-0.00744424	-0.00144051	0.00778929	-0.000236899	-0.00103876	0.00110607	0.00547466	0.00636969	-0.00193715	-0.00228945	-0.00230491	-0.000679262	0.00272303
Spotted Bass UL 1497 68mm	0.112974	0.0591189	-0.00434116	0.0141783	0.0228393	-0.0076491	0.00613571	0.00236181	-0.0137249	-4.26223e-05	-0.00920529	-0.00631092	0.00061057	-0.0152307	-0.00626244	0.00169542	0.00358228	0.00332669	-0.00128101	0.000595983	0.00142706	0.00117868	0.00221201	0.00316319	0.000331816	0.000430304
Morone chrysops Happytown 9-11-2022 278mm OBJ Straight	0.122408	-0.00987238	0.00227062	0.0443281	-0.0364708	0.00775149	-0.0112946	0.000578644	0.00195469	-0.0117543	0.00971746	0.0246375	0.00790637	-0.000770448	-0.00243905	-0.00555735	0.00540222	0.00202254	-0.00138255	-0.00337912	-0.00125825	-0.00209122	-0.00215891	8.90057e-05	0.0021137	-0.0014797
Micropterus salmoides 10-27-79 130mm OBJ Straight	0.108521	0.0543099	0.00702733	0.0457271	0.0165595	-0.00371245	-0.000540121	0.016164	-0.0143365	-0.0130541	0.0200904	-0.0174633	0.0105986	-0.00568774	-0.00830246	-0.000683712	-0.00423711	-0.00261043	-0.00365088	-0.00283563	-0.0011761	-0.00084165	0.00260126	-0.000190999	-0.00240996	0.000227224
Minytrema melanops LSUMZ20964 107mm OBJ Straight	-0.0794609	-0.0753937	-0.0926422	0.0278081	-0.0313474	0.0176571	0.00719688	-0.00273347	0.0177666	-0.00568348	0.00769757	0.00742417	0.00257544	-0.000329189	-0.00369141	0.000252694	0.00208596	-0.000536405	0.00322591	-0.00248437	0.000233602	0.000252735	0.00344563	0.00145436	0.00244182	-0.00134459
Brevoortia patronus Ichth Class 11-14-1987 106mm OBJ Straight	-0.0809704	-0.100937	0.0371662	0.00557968	-0.0949876	-0.0466892	-0.00112546	0.00946543	0.0101641	0.0107282	-0.00312306	-0.0146276	-0.000429327	-0.00343965	0.00288896	0.00504662	-0.00773713	-0.00196072	0.000469339	-0.00378838	-0.000313672	0.000546164	0.00384408	-0.000621997	-0.00160643	0.000973497
Alosa alabamae Atchafalaya 140mm OBJ Straight	-0.0855628	-0.060555	-0.0776754	0.00429516	-0.0521183	-0.0550413	-0.0123241	-0.00208314	-0.0079941	0.00408174	-0.0132239	-0.00999895	-0.00517593	-0.00728106	0.0105929	0.00218366	-0.00699444	0.000764146	9.82688e-05	-0.00104899	0.00137771	0.00145847	-0.000172306	-0.000190164	-0.00117639	-0.00172837
Sciaenops ocellatus ULL 25 220mm OBJ Straight	0.11402	0.00398807	-0.0221356	0.0738498	0.00476157	-0.00853305	-0.0259547	0.00338189	-0.0258352	0.00828387	-0.00364908	0.0145929	-0.00344642	0.00482414	-0.0121961	0.00752567	0.0122608	-0.00861013	-0.000575336	0.00352872	0.00301393	-0.00274556	-0.000198755	0.000506112	0.00278979	-0.000349906
Hypentelium nigricans USL3144 114mm OBJ Straight	-0.0754865	-0.0690735	-0.1027	0.0188577	0.0322207	0.0222408	0.0462593	0.00615942	0.00189464	0.0245792	0.0192804	-0.00677074	0.0141571	-0.00429987	-0.00408854	0.0016609	0.000517927	-0.00181996	0.00131204	0.00170669	-0.00366066	-0.00149193	0.0013324	0.00113805	0.00389774	0.00115697
Micropterus dolomieu Tangipahoa 10-12-2019 185mm OBJ Straight	0.114527	-0.00470279	0.0273076	0.0355926	0.00146637	-0.036626	-0.0347526	0.037599	-0.0165609	0.0113269	0.0199028	-0.000617932	0.00240583	-0.00148728	0.000324123	0.00245183	-0.00132062	0.0012219	-0.00423182	-0.000412224	-0.000913438	0.00216615	-0.0030299	-0.000396842	0.000144201	0.000481465
Heterandria formosa BIOL445 9-10-2005 19mm OBJ Straight	-0.0602964	0.0901738	0.110427	-0.062842	0.00551689	0.0729584	-0.0196054	0.00305181	0.00234119	0.00814899	0.0010936	0.0126983	-0.0158803	0.000349221	-0.0043612	-0.00659855	-0.00584451	-0.0161162	0.0165984	-0.0211635	0.00248266	0.00168352	-0.0037357	0.00249673	-0.00246962	-0.00149837
Ariopsis felis USL776 276mm OBJ Straight	-0.0532239	-0.112424	-0.132202	-0.021176	0.0333418	0.00326337	-0.0235173	0.012969	0.0419674	-0.000515043	0.0116539	0.00658435	0.000294541	0.00981914	0.00204197	-0.0016112	0.00226545	-0.000438126	0.00644563	0.00264887	0.00589854	-0.00342148	-0.00446562	0.000927911	0.00273119	-0.000785065
Carpiodes cyprinus LSUMZ3210 207mm OBJ Straight	-0.0746116	-0.150845	0.000500706	0.00922704	-0.0510226	0.0178928	0.0251048	-0.0118602	-0.017355	-0.00124533	0.00482409	0.00288146	-0.0042946	0.00516072	0.0127266	0.0125593	-0.00134565	0.00588699	0.00162639	0.0017149	0.00100277	-0.000142105	0.00307184	-0.00134957	-0.00461419	-0.000921192
Labidesthes sicculus Tangiphoa River 10-15-05 70mm OBJ Straight	-0.0626144	0.149926	0.026021	-0.0680963	0.014205	-0.00903844	-0.0143184	0.00682513	0.0260729	-0.00930585	0.000317959	0.00114543	0.00339907	-0.000846806	-0.00091035	0.000991711	0.00698542	0.00112504	0.00475759	0.00147017	-0.000628728	0.00465356	0.000661899	0.00127328	-0.000756715	-0.000282879
Hypentelium nigricans USL3144 159mm OBJ Straight	-0.0749075	-0.0477516	-0.122813	0.0167806	0.0108416	0.024831	0.0420085	0.000336285	0.0139613	0.0211363	-0.0161589	-0.0079206	0.0166744	6.75442e-05	-0.0021913	-0.0066168	-0.00414482	-0.000887151	0.000468815	0.00292396	-0.00299092	0.0020098	0.000330446	0.00285725	-0.00162163	-0.000630702
Notropis atrocaudalis BIOL445 Kisatchie 2005 52mm OBJ Straight	-0.0971735	-0.031276	-0.0400135	-0.0507172	0.0033283	-0.0377122	0.00535532	-0.0039589	-0.00812286	-0.00451336	0.00237965	0.00864733	0.0153489	0.00461038	-0.00424667	0.00498443	0.00145536	0.000695831	-0.00181851	-0.00493122	0.000550993	0.00134577	-0.00260021	0.000693878	0.000406928	0.000666262
Morone saxatilis Atchafalaya 161mm OBJ Straight	0.0996295	-0.0395889	0.0174755	0.049824	-0.0271406	-0.00509835	-0.0253568	0.0286354	0.00883072	-0.00475758	0.00701539	0.00677351	-0.00251996	-0.00768562	-0.0066157	0.00132711	0.00598638	-0.0013061	-0.00523014	-0.00110989	0.00158217	-0.00114294	-0.00214355	0.000900954	-0.00329955	-0.000276849
Ctenopharyngodon idella Lonoke Hatchery AR 214mm OBJ Straight	-0.0841794	-0.0786349	-0.0358739	0.0272753	-0.0226076	0.0374647	-0.0331432	0.0152526	0.00194661	-0.0177872	0.00917964	-0.00120106	0.00960614	0.00573352	0.00388079	0.00475159	0.00633102	-0.000987645	0.00128716	0.0021796	0.000591485	-0.00595616	-0.00158138	0.000605758	0.00169736	0.00372371
Smallmouth Buffalo 2019 153mm	-0.0703882	-0.134947	-0.0145266	0.0142462	-0.059989	0.0309772	0.0233307	-0.0079275	0.00496998	0.00254948	-0.0162352	0.00591849	0.000132563	0.00177525	-0.00445199	0.00266559	-0.000211555	-0.00057596	-0.00436225	0.00125272	-0.00246566	-0.000205061	0.00254463	0.00179857	-0.00262534	-0.000765984
Campostoma anomalum LSUMZ18236 104mm OBJ Straight	-0.105367	-0.0527561	0.00295266	-0.00847869	0.00627168	0.0120526	0.0146649	0.0149847	0.000915478	0.0174008	-0.00278733	-0.0109847	-0.00376365	-0.00896852	-0.00308678	0.00608035	-0.00286446	4.40462e-05	-0.00232169	0.00164393	-0.00611636	0.000657839	0.000326482	0.00095707	7.68818e-05	-0.00144471
Nocomis leptocephalus LSUMZ20329 136mm OBJ Straight	-0.106521	-0.048798	-0.00765723	-0.0035141	0.00144026	0.00319531	0.0169764	0.00953323	0.00173683	0.0145552	-0.00485834	-0.00478399	0.00212627	-0.00396788	-0.0062176	-0.000452645	-0.0016295	0.000924968	0.00598922	0.00273023	0.00510062	0.00036789	0.00115845	-0.00410794	0.00115495	-0.00262068
Spotted sea trout UL41 127mm OBJ Straight	0.0922673	0.0166852	-0.0558573	0.0782654	-0.00922548	-0.0100187	-0.0130733	0.00307405	-0.0162606	-0.020992	0.0074222	-0.0123795	-0.00968992	0.000468239	0.00169622	-0.0020868	0.0103465	-0.00783778	0.00869185	0.00393216	-0.00592809	0.00204888	0.00289328	-0.00493665	-0.00342857	0.000669103
Anchoa mitchilli LSUMZ2163 87mm OBJ Straight	-0.0743767	0.0385495	0.0709812	-0.0527432	-0.0892982	-0.0231628	0.0183781	0.00993453	-0.00336738	-0.00247205	-0.00423432	0.00150018	-0.0060891	-0.0107806	0.00152295	-0.00617112	0.00143175	-0.00195248	0.00366525	0.00210612	-0.00062031	-5.93405e-05	-0.000501397	0.000311825	0.000477401	0.000670226
Pylodictis olivaris LSUMZ19134 181mm OBJ Straight	-0.0596494	-0.0690792	-0.102918	-0.0269308	0.0736525	0.0256505	-0.0058886	0.0125551	-0.015127	-0.0121139	0.00184409	0.0136469	0.00125848	-0.0108001	-0.00815266	-0.00341946	-0.00132272	0.00274102	3.13667e-06	0.000417675	0.00411646	0.00231685	0.000757107	-0.00316703	0.00160894	-0.00221263
Moxostoma poecilurum Kisatchie 9-28-2019 220mm OBJ Straight	-0.0648806	-0.0566561	-0.100753	0.0242919	-0.0478137	0.00316606	0.0108121	0.0221647	0.0248472	-0.000192977	-0.0113024	0.000611169	0.00477597	0.00286475	0.00599157	-0.00416243	-5.18892e-05	-0.000423438	0.00037626	-0.00226995	-0.00311448	0.000277964	0.000502611	-0.0010422	0.00526013	-0.00142179
Amia calva UF119608 79mm OBJ Straight	-0.065428	-0.0954386	-0.0355402	-0.0241803	0.0629393	-0.0118501	-0.0311634	-0.0171278	-0.0250594	0.0263377	-0.00423329	0.0106445	0.000773166	-0.00555086	0.00338229	-0.0105396	0.00610801	-0.00766508	-0.00366953	0.0001786	-0.00243465	-0.00184051	-0.00189194	-0.00219653	0.000773556	0.000439826
Semotilus atromaculatus LSUMZ3728 109mm OBJ Straight	-0.106266	-0.00514625	-0.00216929	-0.0298474	0.00961905	0.012928	0.00281512	0.0122091	-0.0162061	0.0064544	0.00449295	-0.00485845	0.000864597	0.00819224	0.000835082	-0.00164761	-0.00137991	-0.00132669	-0.00184991	-0.00194771	5.99553e-05	0.000972763	-0.00080759	0.00166854	-0.0033266	0.0015041
Ictiobus niger LSUMZ 18244 97mm OBJ Straight	-0.0540378	-0.135503	0.0341569	0.0304265	-0.0444341	-0.00138209	0.0246123	0.0213968	-0.0135877	-0.0214088	0.00981801	0.000530068	0.000540215	0.00174661	0.000222207	0.00273185	0.00255292	0.00133113	0.000825101	-0.00300347	-0.000675144	0.000710998	-0.000960036	-0.000449203	-0.000859134	0.00208083
Carpiodes vellifer LSUMZ13048 258mm OBJ Straight	-0.0601544	-0.140596	-0.00311254	-0.00800489	-0.0645681	0.0273668	0.0379068	-0.015887	0.00360831	-0.00953821	0.00356548	0.00557554	-0.0106713	0.00898746	-0.00205379	-0.00182793	-0.00195146	0.00371667	0.00165486	0.00595421	0.00103807	-4.9871e-06	0.00271882	0.00168949	0.00160157	-0.000808637
Phenacobius mirabilis LSUMZ17748 94mm OBJ Straight	-0.0929347	-0.00806326	-0.0405946	-0.0281846	-0.0247023	0.0124928	0.00977716	-0.0186826	0.0141586	0.0135616	-0.00734192	-0.00591515	-0.0146985	-0.00127022	-0.00182347	-0.00576297	0.00826525	0.000827537	-0.00263146	0.00207965	0.00043853	0.00110173	4.61698e-05	0.000418868	-0.00165436	-0.000251096
Erimyzon tenuis LSUMZ10085 163mm OBJ Straight	-0.065064	-0.0633536	-0.066342	0.0239435	-0.0701731	0.0054037	0.0239502	-1.02269e-06	0.0283585	-0.0137222	0.00148763	-7.86013e-05	0.00650172	0.00212628	-0.0030195	-0.00688309	-0.000951059	0.000293074	-0.00382374	-0.000786872	0.00226731	0.00733053	-0.00501245	-0.00178538	-0.00480394	0.000316391
Alosa chrysochloris Happytown 9-10-2022 360mm OBJ Straight	-0.0657469	-0.046999	-0.0850373	0.0145229	-0.0630485	-0.0318553	-9.13213e-05	-0.0139136	-0.0194544	-0.00153686	0.0143701	0.000653482	0.00407382	-0.0101628	0.015042	-0.00354384	0.0108465	0.00460236	-0.00306417	-0.000478644	0.00441431	-2.13888e-05	-0.000106111	0.00182721	0.00187084	-0.000179929
Blacktail shiner UL2427 79mm OBJ Straight	-0.0982625	0.00628054	-0.00687127	-0.0368844	-0.0195063	-0.016975	0.00279769	-0.00322793	-0.00284374	0.000620702	0.0196437	0.00360654	-0.00580504	0.00606228	0.000555997	-0.00227194	0.0051665	0.00232051	-0.00152251	0.00297916	-0.00517402	-0.00254217	-0.00124463	-0.00318675	-0.00292982	0.000237822
Blacktail shiner UL1498 182mm	-0.0913038	-0.0146535	-0.0214985	-0.0289825	-0.0325509	-0.0209291	-0.00336832	0.00318787	0.00618185	0.00498696	-0.0159699	0.0073705	0.00552813	0.00125453	-0.00358334	0.00211587	-0.00446999	-0.00176266	-0.00377364	0.000988485	0.000654307	0.00164416	-0.000890869	0.00151192	0.00251447	0.00247305
Notropis shumardi LSUMZ20399 62mm OBJ Straight	-0.0854588	-0.0117175	-0.0487581	-0.019814	-0.0285641	-0.013357	-0.00770591	-0.00974508	0.0157811	-0.00777124	0.00541471	-0.0109092	-0.00181553	0.00930217	0.00648696	0.00518931	-0.00044655	-0.000265712	0.000926952	-0.00134871	0.00508179	0.00423425	0.00213654	0.00416055	-0.000624184	9.70183e-05
Amia calva LSUMZ10736 140mm OBJ Straight	-0.0643961	-0.0882437	-0.0352964	-0.0158199	0.0338616	-0.0185112	-0.0573256	0.00898889	-0.00951178	0.0325177	-0.000672836	0.00979478	0.00517563	0.00438358	0.000118149	-0.000996831	-0.000512503	-0.000518589	0.0025866	0.00514615	-0.00423752	-0.00101031	0.00211012	0.00183784	-4.80285e-05	-0.000202482
Elassoma zonatum 1-12-23 Lake Martin Bradley 38mm OBJ Straight	0.083014	0.0259253	0.0475563	-0.0119876	0.0129761	-0.00683434	-0.00765707	0.02064	-0.0297275	-0.0151389	-0.00760433	-0.00148794	0.0018989	-0.00208071	-0.00149195	-0.0019227	-0.00236499	-0.00504849	0.0014705	0.00538501	0.00695444	-0.000219111	-0.000346235	0.00144098	-0.00123902	-0.000511125
Cyprinella camura LSUMZ11398 84mm OBJ Straight	-0.0813282	-0.0415326	0.0148594	-0.0384482	-0.0199398	-0.00989267	0.0111742	0.0142969	0.00770442	-0.00159649	0.00932247	0.00144886	-0.00653067	0.00607287	-0.00536863	-0.00261538	-0.00611645	-0.000466221	0.00157091	0.000702333	0.00247923	0.000346225	-0.000534464	0.000410965	-0.00109386	0.00285253
Carpiodes carpio LSUMZ12942 163mm OBJ Straight	-0.0593227	-0.115796	-0.0242998	-0.0068134	-0.0221745	0.013611	0.0274757	-0.0025729	-0.0208108	-0.00854782	0.000410861	0.0142563	-0.00876479	0.00539322	0.0020398	-0.00388472	0.00206583	-0.00200988	0.00260115	0.00148417	-0.00561918	0.00345226	0.00139114	0.00262715	-0.00165046	-0.00135616
Hybognathus nuchalis LSUMZ20682 99mm OBJ Straight	-0.0766106	-0.0408867	-0.0435787	0.00345675	-0.037786	0.00799459	-0.0202084	-0.00256781	0.0136312	0.0040686	-0.00333016	0.00136175	-0.0087048	0.00169344	-0.00297731	-0.00210063	-0.00338442	-0.00143145	-0.0037649	-0.00286076	-0.00300568	0.00317151	-0.00125862	0.000918863	-0.00101922	0.000623327
Brook silverside 10-15-05 83mm OBJ Straight	-0.0350634	0.165049	0.022298	-0.0746196	0.0165354	-0.0114899	0.00123014	0.000794129	0.0145298	-0.0226765	-0.00715226	-0.00332599	-0.00413989	-0.00887422	0.00299921	0.00341129	-0.000197877	0.00521401	0.000856313	-0.00132163	-0.0023018	0.0031563	-0.00014068	0.00153254	0.000645901	-0.000249807
Alosa chrysochloris ULL124 234mm OBJ Straight	-0.0610137	-0.0596729	-0.0625892	-0.00198828	-0.0548312	-0.0522275	-0.00833168	0.00025411	-0.00711268	-0.00236539	0.000963117	-0.0164265	-0.0151797	-0.00388494	-0.00749209	0.00445463	-7.53715e-05	-0.00218582	0.00208725	-0.00381768	0.000784599	0.00252501	0.000136573	0.000837446	0.000517545	-0.00133579
Weed Shiner Fall2003 107mm OBJ Straight	-0.0690386	-0.0559936	-0.0533839	-0.014682	-0.0170545	0.000337605	-0.0100332	-0.0112606	0.00485998	0.00575258	0.0120875	0.00200007	-0.0081859	-0.000430976	0.000774961	0.00310267	0.00317141	0.00755209	0.000277589	0.000958294	-0.00227792	0.0021474	-0.00049519	-0.00137611	-0.00137538	0.00124325
Macrhybopsis storeriana LSUMZ18482 121mm OBJ Straight	-0.0904894	-0.0352155	-0.00266111	-0.00827176	-0.00186754	0.00136419	0.0110915	0.0219014	-0.00102373	0.0221375	-0.00321998	-0.0100127	0.000747411	-0.00505213	-0.00173988	0.00209479	-0.00231925	0.000368643	0.00175561	-0.00209745	-0.00295457	-0.000145132	0.000105603	0.00191597	0.00123118	0.000244828
Menidia audens Butte LaRose 9-23-2017 73mm OBJ Straight	-0.0523788	0.125088	0.0170211	-0.0430405	0.0105357	0.0111815	-0.0153868	-0.0219395	0.0102919	-0.00380319	0.00374818	-0.000867125	0.00574485	0.000956071	-0.00132446	-0.000950143	0.00349007	-0.00150479	-3.66416e-05	0.00172913	0.00332752	-0.00147	-0.00132854	0.00284	0.00321146	0.000871977
Blacktail Shiner UL2427 119mm OBJ Straight	-0.093529	-0.00318771	-0.00653152	-0.0425748	-0.00512147	-0.00655022	0.0323035	-0.0133697	-0.00477033	-0.00570493	0.0300077	-0.00108987	-0.00253533	0.00553838	0.00347535	-0.00202075	0.00552752	0.0032173	-0.000168666	-0.000194052	-0.00106216	0.000245378	0.00365849	-0.000676015	-0.000340787	0.00146436
Notropis longirostris LSUMZ12507 59mm OBJ Straight	-0.0817848	-0.00717935	-0.0375042	-0.0344899	-0.0053733	-0.00528488	-0.0131522	0.00395832	0.00873312	0.0232163	0.000170656	0.00571814	0.00163507	0.00803247	-0.000355393	0.0012983	-0.00228834	0.00278436	-0.0047034	-0.00160511	0.00178574	0.00109258	-0.00179905	-0.000843874	-0.000180283	0.00165721
Erimyzon tenuis Southwestern 3142 248mm OBJ Straight	-0.0468935	-0.0763791	-0.0626205	0.0253198	-0.0774986	-0.00990452	0.0206639	0.00506071	0.0358531	-0.00699056	-0.00770936	-0.00137106	-0.00394542	0.0116451	-0.0155103	-2.85158e-05	-0.00480478	-0.00548054	0.00407216	0.000774569	0.000202128	-0.00124656	-0.00293873	-0.00079501	0.00296098	0.0017967
Cycleptus meridionalis LSUMZ17649 479mm OBJ Straight	-0.0485317	-0.0403355	-0.122658	-0.000645525	-0.04596	0.0148691	0.0177273	-0.0305951	0.0321639	-0.00488799	0.00657572	0.00672285	0.00114381	-0.00425398	0.00184211	0.00517821	-0.000622598	0.00395438	0.00187657	0.0021354	0.001181	-0.000593394	-0.000468297	-0.00155032	-0.000316957	-0.00154503
Amia calva UF119608 74mm OBJ Straight	-0.055439	-0.0911174	-0.0290025	-0.0153214	0.0517243	0.000212942	-0.0439102	-0.00307112	-0.0163077	0.0288326	0.0027891	0.00838835	-0.00207026	-0.00553122	0.000312837	-3.06451e-05	-0.00949901	0.008284	-0.000170177	-0.00268863	-0.000180501	0.00191562	-0.0027143	0.00144373	0.000427298	-0.000898091
Dorosoma petenense Happytown 9-10-2022 97mm OBJ Straight	-0.054346	-0.0865142	0.0170873	0.00264179	-0.0852928	-0.0541455	-0.0183995	0.0126988	0.0106724	0.00293692	-0.00120184	-0.00642795	-0.004259	-0.00596944	0.0136059	0.00377141	0.00762649	0.00157339	-0.000231506	-0.00255221	0.00146201	-0.00288806	0.000333014	-0.00228762	-0.00252751	0.00114091
Amia calva LSUMZ10736 160mm OBJ Straight	-0.0551169	-0.0780201	-0.0372682	-0.0157652	0.0427603	-0.0179197	-0.056871	0.00193197	-0.0165331	0.0309624	-0.00402241	0.00937855	-0.0010078	0.00348005	0.00124241	-0.00391886	0.00179377	-0.000277167	-0.00230172	-0.002313	-0.00195351	0.00063721	0.00212688	0.00181874	-0.000739096	0.000405817
Cyprinella whipplei LSUMZ1067 105mm OBJ Straight	-0.0744371	-0.0250185	0.000865096	-0.0478826	-0.0492942	-0.00944869	0.00307612	0.0111121	0.0334696	0.00289224	-0.00514797	-0.00241045	-0.00831391	0.00623449	-0.00301915	-0.000756398	0.00134774	-0.00219649	-0.000317518	-0.000204487	-0.00195739	-0.00120939	0.000510197	-0.00122541	-0.00030637	0.00164373
Ameiurus melas UL251 175mm OBJ Straight	0.0346364	-0.0647949	-0.0590421	-0.085075	0.0993211	0.0289459	0.0470025	0.000388746	-0.0103384	-0.0229304	0.0314879	-0.0149503	-0.00634052	-0.000262558	0.00552673	0.00954874	-0.00170569	-0.00766263	-0.00441413	-0.00022597	-0.00311117	-0.00138511	-0.0103437	0.00796554	0.00134868	-0.000958642
Ictiobus cyprinellus LSUMZ317 156mm OBJ Straight	-0.037835	-0.112115	0.0260785	0.0418436	-0.0594271	0.0193272	0.0313553	0.0096288	-0.0138315	-0.0242711	-0.0146202	-0.000243901	0.00564525	-0.00133332	0.00681511	0.000380425	-0.000478684	0.00754262	0.00258858	-0.00321355	0.00177163	-0.00047605	0.00183845	-0.00330381	0.00335094	0.00173126
Pimephales vigilax LSUMZ18358 80mm OBJ Straight	-0.0688138	-0.0224868	-0.0408683	-0.0262384	0.000299675	-0.0139702	-0.00256793	0.0117659	-0.00571073	0.012066	0.00813843	-0.00503012	0.0103732	0.00677471	-0.00416913	0.00211867	0.00214366	-0.000746216	-0.00102987	-0.00124154	-0.000528978	-0.00329114	-0.00423898	-0.00500815	0.000271409	0.000382151
Bagre marinus LSUMZ4465 146mm OBJ Straight	0.00849635	-0.0951918	-0.125891	-0.0769408	0.0603577	0.0106095	-0.0107317	-0.00263337	0.0176014	-0.028846	0.00572889	-0.00560924	0.0103819	-0.00498053	-0.000922321	0.00598913	-0.00653366	0.00340374	0.0021746	-0.00131417	0.00341813	-0.00242485	0.00148001	0.00172398	-0.00195359	0.000313272
Aphredoderus sayanus ULL224 57mm OBJ Straight	0.0574812	0.00965568	0.0749382	0.0502069	0.00286	-0.00866752	-0.0244104	0.025624	-0.00986114	-0.00917826	-0.0144916	0.021579	0.00158382	0.00767862	0.00605938	-0.000660859	-0.00701327	-0.00398668	0.000180603	-0.00261755	0.00171256	0.000903553	-0.00170701	0.00128396	-0.0018969	-0.000652438
Bagre marinus Terrebonne Bay 243mm OBJ Straight	0.00105754	-0.109605	-0.126468	-0.0716448	0.0826167	0.0239441	0.00931603	-0.0273239	0.00951774	-0.0343599	-0.00996763	-0.0137951	-0.0123906	-0.00203164	0.00336904	0.00503291	0.000212349	-0.000449146	0.00703269	-0.000408736	0.00453435	-0.0014765	-0.00135667	-0.0013295	-0.00229966	-0.000859896
Aphredoderus sayanus ULL224 55mm OBJ Straight	0.0528288	0.0133848	0.0762871	0.0385995	0.0225475	0.0180402	-0.00352801	0.00511269	-0.0139235	-0.0104439	-0.00424337	0.00943273	0.00329832	0.0102679	0.00358427	-0.00367016	0.000819518	-0.00323391	0.00590093	0.00024664	0.00352945	-0.00101038	6.72288e-05	0.00124007	-0.00307079	-0.000304725
Noturus gyrinus Kisatchie River BIOL445 59mm OBJ Straight	0.0257015	-0.0502528	-0.0753627	-0.116298	0.0699863	-0.0219691	0.0170611	0.0366021	-0.00388954	-0.00530709	-0.00321061	-0.00607771	-0.00302194	-0.00128398	0.000253993	-0.00358925	-0.00252787	0.00443074	-0.0026311	-0.004635	0.000460031	-0.00233679	-0.000489275	0.00363376	-0.00396811	0.000415914
Notropis maculatus LSUMZ21114 63mm OBJ Straight	-0.0614544	0.00993059	-0.048893	-0.0330986	-0.0156926	-0.00471177	0.0180114	-0.017847	-0.0114179	-0.00342813	-0.00255598	0.00829268	-0.00410165	0.0044045	-0.00382779	-0.00214349	-0.00274126	-0.00404925	-0.00185405	0.00150763	0.00341169	0.000112989	-0.00171212	0.00269066	-0.00430636	0.00173602
Menidia beryllina Terrebonne Bay 10-29-05 66mm OBJ Straight	-0.0315628	0.0970257	0.0579956	-0.0352058	0.00845935	0.0175265	-0.0385629	-0.00403094	0.0236676	-0.00631085	-0.0046202	0.00237518	0.00100745	0.00367267	-0.00635094	-0.00336552	0.000842826	-0.00127008	0.000423967	0.000971411	0.000446683	0.000864785	0.000201169	0.000530372	-0.0007328	0.00044943
Sheepshead Minnow OBJ Straight	0.00954698	-0.128712	0.115298	-0.0158703	0.0122214	0.00282562	-0.0179408	0.0194667	-0.0274463	0.0217183	0.028204	-0.00109897	-0.00839615	-0.00886327	0.00237267	-0.000400347	-0.00194062	0.0078183	0.00687943	0.00300315	-0.00158988	0.00156338	-0.00722435	0.00251802	0.00158766	1.93299e-05
Menidia beryllina Cocodrie 10-17-2009 88mm OBJ Straight	-0.0351038	0.105455	0.028881	-0.0281877	-0.00159504	0.013046	-0.0398085	-0.00918807	0.0265601	-0.00626052	-0.00389135	-0.00208102	0.00714902	0.00395722	0.00161322	-0.000706642	0.000672614	0.00159288	0.00352509	0.00140876	0.0010468	-0.00278759	-0.00100616	-0.00117827	-0.000360407	-0.00062057
Cyprinus carpio ULL161 96mm OBJ Straight	-0.0301608	-0.116828	0.0181229	0.0381116	-0.0276022	0.0178308	0.0231385	0.00730693	-0.00533985	-0.00605173	-0.00554697	-0.00162913	0.0052684	-0.00726777	-0.00269935	0.000456859	-0.00287515	-0.00165751	-0.00148805	-0.00305289	-0.00196401	-0.00215284	-0.00154877	-0.000284815	0.000523331	-0.000198366
Noturus leptacanthus LSUMZ1757 114mm OBJ Straight	0.0161706	-0.0579767	-0.0937269	-0.0660934	0.0971194	0.0357789	-0.0083636	-0.0115447	0.00446816	0.0126968	0.0152612	0.0023528	-0.00431296	-0.000579104	0.00169373	0.0036061	-0.000306173	-0.0016089	0.00123053	0.000950899	0.00106806	-0.00499292	1.31009e-06	-2.67885e-05	-0.00158192	-0.000199171
Ameiurus melas 1999 125mm OBJ Straight	0.022747	-0.0925536	-0.0286424	-0.0725225	0.0730862	0.0401901	0.00819818	0.0133239	0.0159549	-0.0169887	-0.0148812	-0.0160992	-0.0131537	0.00835587	0.0054952	-0.00631881	0.00634256	-0.00816987	0.000158503	0.00146458	0.00420846	-8.42347e-05	0.00592499	-0.00163667	0.0026624	-0.00146684
Notropis amplamala LSUMZ3199 78mm OBJ Straight	-0.0604135	-0.010303	-0.0270939	-0.0289183	0.0323812	0.00159332	0.0212648	0.000990742	-0.000831506	0.0131631	0.00363265	-0.0105543	0.000643975	0.00171366	-0.00324326	0.000720594	-0.00122117	0.00167573	-0.00184136	-0.00014219	0.000195433	-0.00105624	0.00322756	0.001034	0.000754348	0.000764364
Lythurus umbratilis Kisatchie 13-10-07 70mm OBJ Straight	-0.056407	0.0179358	-0.0246755	-0.0208262	-0.0464808	-0.0249175	0.00932995	0.0104267	0.00469012	-0.00754211	0.00303836	0.00183236	0.00143179	-0.00417367	0.00134398	0.00468548	0.0046882	-0.00617854	0.00195254	-0.00117546	-0.00462502	0.000735317	0.000522022	0.00129423	0.00227593	-0.00152141
Erimyzon sucetta Southwestern 5097 61mm OBJ Straight	-0.0437442	-0.0454625	-0.0389068	0.0174174	-0.0467584	-0.0203057	0.015593	0.0139694	-0.00186615	-0.0103881	-0.0106349	0.00127424	0.00309706	0.00103047	-0.00330487	0.00328554	-7.60514e-07	-0.00303577	-0.00326171	0.00141626	-0.00274717	0.0040429	-0.00357603	0.00198689	0.000515874	-0.00203949
Dorosoma cepedianum Station2 79mm 3s	-0.0427216	-0.0605443	0.0373171	-0.00295023	-0.022272	-0.0403345	-0.0140072	-0.00750917	-0.0303398	-0.000837576	-0.0162519	-0.0167535	-0.0119569	-0.00548319	0.00692099	-0.00227948	-0.00303551	0.00157791	-0.00618411	-0.00525941	0.00127316	-0.00381542	-0.00113466	0.00223131	0.00390938	0.000918386
Channel Catfish 9-11-22 115mm OBJ Straight	0.0135014	-0.0562384	-0.0911512	-0.096224	0.0682626	-0.0199884	0.0341515	0.0138947	0.0124697	-0.00151481	-0.00523144	-0.00212978	0.0148634	0.0023065	0.000624484	-0.000909789	-0.000543983	-0.00123956	0.000446772	-0.0041402	-0.00158656	0.00117025	0.00225666	-0.00206608	0.000721366	-0.00103386
Molly 1 (Bradley)	0.0314786	-0.0484406	0.0698324	-0.0487936	0.0318121	0.0128078	-0.0377951	-0.00476216	0.0148537	-0.0060872	-0.0139332	-0.00619066	-0.000990098	-0.000701427	-0.000147794	0.00539708	2.28262e-05	0.00188935	-0.00190515	0.00162048	-6.02546e-05	0.00433036	0.000568002	-0.00202521	-0.00161282	0.00150609
Molly 2 (Bradley)	0.0260626	-0.0492079	0.0809439	-0.0513109	0.0357562	0.0154734	-0.0386831	-0.00322974	0.0114275	-0.00550167	-0.0138148	-0.00895702	-0.000685597	-0.00299269	0.00152725	0.00571183	-0.00336671	0.00288795	-0.00395794	-0.00073906	0.00276892	0.000591822	0.00130635	-0.000727436	-0.0010069	-0.00170012
Hypognathus hayi Tangipoha 10-12-19 70mm OBJ Straight	-0.0547773	0.00266905	-0.0512604	-0.0114884	0.00120744	-0.023833	0.00314346	0.0131329	0.0016482	0.00375867	0.00569328	-0.00250443	0.000637645	-0.00153528	0.0042445	0.00252649	0.00336586	-0.000873962	0.00136143	0.000474332	-0.00305854	0.00533208	0.0014062	-0.00178288	0.00114198	-0.000337537
Noturus funebris LSUMZ17561 83mm OBJ Straight	0.0180403	-0.0414275	-0.0922649	-0.0467417	0.0898341	0.029055	-0.00101227	-0.000274918	0.00607046	-7.84098e-05	-0.00163609	0.0143048	0.00193751	-0.0079671	-0.00404026	0.000261751	-0.00751529	-6.03188e-05	-0.00226783	0.000179983	-0.00101448	0.00135804	0.00211542	-0.00748125	-0.0015735	0.00135762
Notropis volucellus Kisatchis 13-10-07 57mm OBJ Straight	-0.058132	0.00317746	-0.0292433	-0.0121827	-0.0228545	-0.0203442	0.000504225	0.00505317	-0.0123187	0.000134284	0.00886566	-0.00201389	0.0100785	0.00135239	-0.000399785	0.00592278	0.000179056	-0.00108744	0.00389335	-0.00571167	-0.00203046	0.00326333	0.00413917	-0.0013891	-0.00127674	-0.00141867
Notropis sabinae Southwestern 3608 42mm OBJ Straight	-0.0573283	-0.00879493	-0.0244273	-0.0176142	0.026671	-0.00301857	0.0171465	0.00779156	-0.0182934	0.0152492	0.0135584	-0.000649306	1.49613e-05	0.00716205	-0.00164253	0.00051849	-0.000759692	-0.00281775	0.00397295	0.00633906	0.00408969	-0.00494397	0.00143522	-0.000778779	-0.00165853	-0.00189799
Bullhead catfish UL251 236mm	0.0170224	-0.0912957	-0.0210649	-0.0705996	0.0882812	0.0402023	-0.000803663	0.0129788	0.00889042	-0.0116085	0.00137052	-0.0149616	-0.00325248	0.0115155	-0.0044823	-0.00765646	0.00042289	0.00368287	-0.00139184	-0.00262647	0.000414878	0.00536419	-0.000892465	0.000463194	2.63617e-05	0.00113075
Ameiurus natalis LSUMZ19124 107mm OBJ Straight	0.0211363	-0.0402509	-0.0597109	-0.0930855	0.0856036	0.0155428	0.0273699	0.0210034	-0.0092419	-0.0200367	-0.015018	0.00416609	0.00461863	-0.0103895	-0.011234	-0.00658572	0.00747632	0.000731611	-0.00177982	-0.0023545	0.000840869	-0.00158847	0.00229071	-0.0047522	0.00205428	0.00114371
Ameiurus nebulosus LSUMZ18245 92mm OBJ Straight	0.0148791	-0.0884052	-0.0345118	-0.0805642	0.0688063	0.0175199	0.0136228	0.0298822	0.00878465	-0.0256357	-0.00335106	0.00540906	0.00795401	-0.00202332	0.00494994	0.00092679	-0.001951	0.0019119	0.00400816	3.51047e-05	-0.00359867	0.00138275	0.00103666	0.00182286	0.00218273	0.00100027
Dorosoma cepedianum Station2 86mm 2s	-0.0318777	-0.0617853	0.041899	-0.0188458	-0.0373099	-0.0310946	-0.0124321	-0.00517099	-0.0104357	-0.005649	-0.0314362	-0.0194187	0.00158881	-0.00140021	0.00769641	-0.000164921	0.00140251	-5.09751e-06	-0.00199533	-0.0014465	-0.00208834	0.00238172	-0.00114622	-0.000148609	0.000698104	-0.00391595
Hybopsis winchelli LSUMZ11346 70mm OBJ Straight	-0.0541804	-0.00136885	-0.0368818	-0.00904004	0.0270568	-0.0172503	0.00768481	-0.019087	-0.0358867	0.00378079	-0.0107976	-0.000541945	0.00836355	0.0102756	0.00478528	0.0040622	-0.00169417	-0.0012465	-0.00208276	0.000176454	-0.000800355	0.000270038	0.00111533	-0.0017058	0.000102097	-0.000258706
Dorosoma cepedianum Station2 93mm 1s	-0.0324529	-0.0449318	0.0431467	-0.0266664	-0.043018	-0.036289	-0.00935647	-0.00113489	-0.0110496	-3.71993e-05	-0.00642408	-0.0167042	-0.00398022	0.000248406	-0.00349881	0.00290126	-0.00384608	-0.00171007	-0.00375931	-0.00210463	-0.00271687	0.00363985	-0.000401708	0.00105655	0.00121729	0.00023311
Gizzard shad Station2 112mm OBJ Straight	-0.0319065	-0.0484806	0.0434248	-0.0232235	-0.046927	-0.0209791	-0.00547197	-0.00807785	-0.00692219	-0.00378075	0.0240768	-0.0137739	-0.0075167	-0.0017262	-0.0095511	-0.000727442	-0.00138992	-0.000314203	0.000482898	-0.00178902	-0.000723637	0.00169579	-0.000712264	-8.85881e-05	-0.00022174	0.000466448
Chub shiner 2 10-10-2009 97mm OBJ Straight	-0.0430751	-0.0428983	-0.0109403	-0.036192	-0.0187342	-0.010075	0.00943682	0.00999292	0.00707482	0.00135108	-0.016042	-0.00484712	-0.00841955	0.00375284	-0.00362248	-0.00704133	-0.00192686	-0.00286616	-0.00329065	0.00417526	-0.000188687	0.000773348	-0.000474734	-0.000604025	0.000416049	0.000559665
Chub shiner 10-10-2009 97mm OBJ Straight	-0.0410282	-0.0449501	-0.010086	-0.0365509	-0.0189779	-0.00879101	0.00777293	0.0100312	0.00744539	-0.000487445	-0.0311178	-0.0034444	-0.00870134	0.00415682	-0.00371645	-0.00617768	-0.00286061	-0.00231772	-0.00199751	0.000223388	-0.000821747	0.0014272	0.000161257	0.000428729	0.000669447	0.00138057
Ameiurus melas UL251 2 87mm OBJ Straight	-0.00812894	-0.0764071	-0.0512832	-0.0747567	0.0838642	0.0104907	0.0205465	0.0137471	0.00249155	-0.0151905	0.0180054	0.011994	0.00185683	-0.0029875	0.0114419	-0.00389263	0.0093138	-0.00436011	-0.0104624	-0.00266344	0.00527667	0.00434739	-0.00216685	-0.00123739	-0.000927519	-0.000872014
Poecilia latipinna LUMCON 10-Nov-07 55mm OBJ Straight	0.0232355	-0.0479522	0.0574021	-0.0517282	0.0160189	0.00236517	-0.0415574	0.00141366	0.0279678	-0.00457145	-0.000726798	-0.00611247	-0.00759206	0.00249529	-0.00574716	-0.00165923	0.00190689	0.00991177	-0.000771851	-0.00133021	-0.00026473	-0.00036128	-0.00103056	0.00135063	0.00127972	-0.000398442
Ictalurus furcatus UL4561 167mm straight	0.0234464	-0.0339279	-0.0503213	-0.0873491	0.024878	-0.00511211	-0.00528053	-0.00166841	0.0348175	-0.00642063	0.030965	0.0129668	0.00852886	-0.00306553	0.00537946	-0.00183755	-0.00322714	-0.00561685	-0.00373516	0.0101024	0.000987294	0.00281851	-0.00125038	0.0046718	-0.00033875	-0.00138704
Pugnose minnow UL3222 63mm OBJ Straight	-0.0498962	-0.00903801	-0.00269945	-0.041227	-0.0209867	-0.0108962	-0.0044363	-0.00837755	0.0153029	0.00770765	-0.00313922	0.00785731	0.00219377	0.00557118	-0.00613257	-0.00135711	0.00041939	0.000868033	-0.00795478	-0.00575834	0.0026413	-0.00187073	-0.00257337	-0.0027971	-0.00144688	0.000104674
Notropis potteri Kisatchi Oct2009 96mm OBJ Straight	-0.0382289	-0.0417306	-0.0110992	-0.0322691	-0.0215171	-0.011178	0.00773549	0.0103884	0.0053079	-0.000172742	-0.0179425	-0.00154758	-0.0109508	0.00255275	-0.00243943	-0.00682403	0.00208506	-0.0025748	-0.00294956	0.00618572	-0.000794882	0.00315675	0.00165373	-0.000884971	0.0011488	0.00114111
Fundulus xenicus Terrebonne Bay 10-29-2005 34mm OBJ Straight	-0.0115915	-0.0391255	0.128549	-0.00632595	0.00772313	-0.0129425	-0.0126708	0.00225587	-0.00201286	-0.00562831	-0.00485479	0.0265679	-0.0164081	-0.01418	-0.00448121	0.00611999	-0.00629065	-0.00110125	0.00024857	0.0027496	0.00445349	0.00424416	-0.00131361	-0.000567871	-0.000813446	0.000119203
Mugil cephalus 11-04-1995 Ichthy Class 152mm OBJ Straight	0.0218581	0.0573841	0.0283	0.0372631	-0.036201	0.0705179	-0.0700918	-0.00239499	0.0232217	-0.00249744	-0.00183594	-0.00293725	0.0051717	-0.00030246	-0.0012674	0.00106276	-0.0047526	-0.00162815	-0.00397029	0.00172145	-0.0034608	0.00192364	-0.00131458	0.00103113	-0.000133806	-0.00041035
Dajaus monticola LSUMZ14651 253mm OBJ Straight	0.0336592	0.0563782	-0.000218541	0.0191928	0.00108685	0.0561479	-0.026886	-0.02631	0.0112119	-0.00101436	-0.0155255	-0.0112087	-0.012575	0.0042419	0.00651965	0.00293388	0.0046516	0.00519655	0.00253911	0.00420591	0.00166121	-0.00368048	-0.00204787	0.000218599	0.00214998	0.00020143
Gizzard shad Station 2 114mm OBJ Straight	-0.0188834	-0.0429928	0.0549371	-0.0274683	-0.0537808	-0.0125874	-0.0064373	-0.00607261	-0.00156817	-0.00233952	-0.016057	-0.0144172	-0.0115331	-0.00497314	-0.00235143	0.00256416	-6.30401e-05	0.000220195	-0.00246424	0.000738916	-0.000216421	0.000285305	0.00116107	-0.00169251	-0.000688367	0.000150263
Noturus miurus LSUMZ11158 66mm OBJ Straight	-0.00388867	-0.0383388	-0.0927208	-0.056997	0.0679785	0.020191	0.00798572	0.0166843	0.0223175	0.00858306	0.0141447	0.013437	-0.00380938	-0.0190431	-0.00506536	0.000558457	-0.00405396	-0.000384285	-0.0058033	-0.000688921	-0.0012711	-0.000861543	7.8933e-05	-0.00353489	-0.00132212	0.000415352
Ameiurus melas 2013 70mm OBJ Straight	0.00147512	-0.0791968	-0.0478423	-0.0711169	0.0669587	0.011877	-0.00459027	0.0361712	0.0118068	-0.0211467	-0.0142974	-0.00608729	-0.000799389	0.000552048	0.000799538	0.00671183	0.00822816	0.00223768	0.00023554	-0.00376387	0.000577111	-0.00385548	-0.000129549	-0.000890207	-0.00240653	0.000710974
Carassius auratus unknown 1997 174mm OBJ Straight	0.00547478	-0.0916361	0.0427732	0.0368161	-0.0423872	0.0187473	0.0104581	0.00207704	-0.00667337	-0.00826165	0.00159794	0.000434704	-0.0145922	-0.00269301	0.0134182	-0.0124003	-0.00501087	0.000587454	0.000146469	0.00429759	1.52114e-05	-0.000715673	9.28029e-06	-0.000925067	-0.0008563	-0.00110625
Mugil curema LSUMZ19950 121mm OBJ Straight	0.0247193	0.0429486	0.0236702	0.0344684	-0.00665374	0.0634903	-0.0608876	-0.0400613	0.0135931	-0.00836254	0.00827008	-0.0136404	-0.00352705	0.00895274	-0.00386104	0.00327308	-0.00126111	0.00174591	0.000733786	0.00126902	-0.00108472	0.000964609	-2.63704e-05	-4.11366e-05	-0.00252502	0.000844569
Luxilus chrysocephalus LSUMZ18260 128mm OBJ Straight	-0.0235893	-0.0438132	0.0118296	-0.0337974	-0.036577	-0.00867298	0.0181232	0.00106205	0.0133205	0.00640389	0.00971573	0.00557712	-0.0309912	0.00175236	-0.00545069	-0.00127842	-0.00277778	0.00175196	-0.00173608	0.00170282	-0.00329388	-0.0050545	0.00319397	0.00146084	0.000314383	-0.000684944
Mugil cephalus Southwestern 26 98mm OBJ Straight	0.0100085	0.0356732	0.0446518	0.0584743	-0.00381869	0.0902899	-0.0559018	-0.0383472	0.0149286	-0.0120316	0.0015898	-0.0178092	-0.0186879	0.000958729	-0.00607424	0.00591032	-0.0020784	0.00125715	-0.00381988	-0.000325902	-0.000451392	7.76749e-05	-0.001321	-0.000470775	0.00314953	0.00117266
Dorosoma cepedianum Station 2 97mm 4s	-0.00858415	-0.0506511	0.027112	-0.024999	-0.0411689	-0.0301164	0.00183506	-0.00849767	-0.00700945	-0.0016443	0.0270812	-0.0200394	-0.00946421	-0.00302354	-0.00321627	-0.00185602	0.00338066	0.00421962	-0.0022832	-0.00598425	-0.000874017	-0.001729	0.00142441	0.0018704	0.00215503	-0.000154377
Cyprinus carpio Southwestern 725 2-19-1962 238mm OBJ Straight	0.00461814	-0.0791627	-0.00765225	0.0217215	-0.0381523	0.0297329	0.0384062	-0.0123973	0.00381789	-0.00584442	0.0103714	-0.00134439	-0.002791	-0.00802571	-0.00325072	0.000976884	0.00787309	0.00335564	0.00518984	-0.00269348	0.00213955	0.000988051	0.000668626	-0.0018427	-1.96278e-05	-0.00111826
Poecilia latipinna ULL290 60mm OBJ Straight	0.00719541	-0.0228202	0.0605832	-0.0313541	0.0214865	0.017398	-0.0225776	-0.0114407	0.0146824	0.000511859	0.00129316	-0.00767464	-0.00593966	-0.00333372	-2.32835e-05	-0.00542628	-0.0011846	0.00599125	0.00180629	-0.000847879	-0.0058026	-0.00173599	0.00238963	-0.0031546	-0.000375255	0.000775332
Lucania parva Southwestern 1413 41mm OBJ Straight	-0.00285277	0.0156099	0.0679306	-0.0447074	0.00558074	-0.0256012	-0.00899741	-0.0248466	-0.0138008	0.00124999	-0.00838719	0.0182227	-0.00521677	-0.00371898	0.00347217	-0.00210353	0.00225338	0.000808409	0.0049472	-0.000895705	-0.00385066	0.00164954	0.00171379	0.000649755	0.000426674	0.000344873

## Sheet: Sheet1
Model name	Comp1	Comp2	Comp3	Comp4	Comp5	Comp6	Comp7	Comp8	Comp9	Comp10	Comp11	Comp12	Comp13	Comp14	Comp15	Comp16	Comp17	Comp18	Comp19	Comp20	Comp21	Comp22	Comp23	Comp24	Comp25	Comp26
Lepisosteus osseus LSUMZ15827 272mm OBJ Straight	-0.357779	0.089343	0.0479963	0.0935233	-0.00939299	0.0223335	0.020171	-0.010567	0.0209388	-0.00331126	0.00106106	0.00563934	0.00426082	-0.00475849	0.00678908	-0.00332353	0.00236965	0.00261546	-0.00258853	-0.00239905	0.00460991	0.00422933	-0.00117231	-0.00190686	0.00286116	0.0013673
Strongylura marina ULL70 131mm OBJ Straight	-0.34523	0.0636218	0.0430516	0.0948304	0.128708	-0.0639957	-0.011608	-0.0527151	0.0548985	0.0184456	0.00704582	0.00533376	0.00259967	-0.002166	0.00350097	0.00286738	-0.00234865	-0.00167905	-0.00364937	0.000960682	0.00109801	0.0011006	0.00222901	-0.000279266	0.000359822	0.000206137
Strongylura marina LUMCON Mixed Jar 11-10-07 312mm OBJ Straight	-0.344072	0.110745	0.0308079	0.0553249	0.0553138	-0.0265611	0.00760028	-0.0420346	0.0224044	0.0038854	0.0212382	0.00270358	-0.000992728	0.000388342	0.00582655	0.00746112	0.0031537	-0.0104815	0.00394178	0.00227559	0.000127082	0.00401801	0.00169969	-0.00500224	0.00136944	0.000790721
Spotted garfish 239mm 13 basal actinopts bucket OBJ Straight	-0.336264	0.099832	0.0674154	0.0927949	-0.0128849	0.0385513	0.0310382	-0.00635907	0.0179521	-0.00468448	0.00738577	-0.000130359	0.000592529	-0.00145163	0.00510008	-0.00786008	0.0020988	0.00327206	-0.00227713	-0.000874879	-0.000424656	-0.000260203	0.00100088	0.000204059	-0.00039947	-0.00160697
Spotted garfish 250mm 15 basal actinopts bucket OBJ Straight	-0.320597	0.0884068	0.0745665	0.104754	-0.0228126	0.0134802	0.0183579	0.00263554	0.0311186	-0.0158067	0.0174844	0.00985376	-0.0157625	-0.0046669	0.016438	0.00369802	-0.00197043	-0.0020227	-0.00336531	-0.00738081	0.00118934	-0.00210073	-0.000869817	0.00236355	0.000880561	0.000129803
Atractosteus spatula big mixed jar 620mm OBJ Straight	-0.31326	0.108767	0.0372462	0.0690065	-0.0261552	0.0710098	0.0279773	0.0105303	0.000498977	-0.00170958	0.00189128	-0.00147106	0.00235612	-0.000345622	-0.000982354	0.00025258	0.0083663	0.00329216	0.000861485	0.000798412	-0.00159569	-0.00231612	-0.00482587	-0.00122293	-0.0016984	-0.00154651
Alligator gar basal actinopt bucket 331mm Straight OBJ	-0.30688	0.0951815	0.0686221	0.0857574	-0.020586	0.0262854	0.0158049	0.00635766	0.0128654	-0.0109158	0.00149667	-0.00196935	-0.0032231	-0.000774544	-0.0108695	-0.00404489	-0.00446572	0.00199386	-0.00809622	-0.000251643	0.00654393	-0.00394446	-0.00177888	-0.00333855	-0.000382928	-0.00221231
Paddlefish1 9-30-21 BookerFowler Hatchery 245mm OBJ Straight	-0.274301	-0.0145975	0.113057	0.193063	0.195071	-0.135532	0.0143969	-0.00107322	0.0184904	-0.027355	-0.00737071	-0.00506229	-0.00312545	-0.00174496	0.00237296	0.000107216	0.00224787	0.00184506	0.00557827	0.000114304	-0.00121591	0.000786145	-0.000428787	0.00319789	-0.00234391	8.36591e-05
Paddlefish2 9-30-21 BookerFowler Hatchery 257mm OBJ Straight	-0.251922	-0.0231555	0.127015	0.187799	0.19487	-0.145088	0.0139752	0.00982589	0.0179938	-0.0406276	-0.0169669	0.00214456	-0.0167697	0.0035618	-0.0112561	-0.00688427	-0.0021626	0.00217934	-0.00160152	0.00083653	-0.00215428	-0.00495794	-0.000350554	-0.000109164	-0.000590128	-0.000530106
Scaphirhynchus platorynchus LSUMZ21101 605mm OBJ Straight	-0.279344	0.0808279	-0.0559603	-0.0392129	0.0110137	0.0158845	0.00822045	-0.0150327	0.0135194	0.022977	0.00409099	0.00161186	0.00607263	-0.00373568	0.00157607	0.00553737	-3.87106e-05	-0.00592681	-0.00481584	-0.000466891	-0.00181435	0.000438905	0.00444848	0.000645062	-0.00233844	-0.000426134
Scaphirhynchus platorynchus Basal Actinops Bucket 456mm OBJ Straight	-0.271196	0.071238	-0.0384177	0.000402422	0.0379553	0.00855484	-0.00313571	-0.00470961	-0.000888499	0.014836	0.00184769	-0.00140457	0.00307982	-0.000604906	-0.000175516	0.000900112	0.00126315	0.00339552	0.0041575	0.00370308	-0.00719241	-0.00576994	-0.00264474	0.00278213	-0.0029441	-0.000210604
Scaphirhynchus platorynchus Basal Actinops Bucket 452mm OBJ Straight	-0.257838	0.072938	-0.0424779	0.00153604	0.0674241	0.00393724	0.0122527	-0.0171143	0.00127046	0.00959756	-0.0160725	-0.00152165	0.00519255	-0.00183484	-0.00500447	-0.00544392	-0.00399902	0.0134595	0.007363	0.000910873	-0.00134822	-0.000392142	-0.00192511	0.00220538	-0.000842739	0.000621914
Gobioides broussonnetii Vermillion Bay 5-29-1961 238mm OBJ Straight	0.181802	0.217368	-0.124512	-0.0700243	-0.0345957	-0.0570814	0.00540426	0.00602227	-0.00456989	-0.0019857	-0.00378956	-0.00837619	-0.00449051	0.000845792	-6.19634e-05	-0.00153272	0.00225514	0.0047862	-0.000520199	-0.00022048	0.00132672	-0.000757008	7.85172e-05	-0.000224466	-0.000215449	-0.000130683
Centrarchus macropterus LSUMZ12609 136mm OBJ Straight	0.232645	-0.0260581	0.129739	-0.0834977	0.00982403	-0.0517476	0.00707988	0.0100489	0.0166594	-0.00772489	-0.00175231	0.0145146	-0.00220547	0.00370433	0.0046606	-0.000479325	-0.00206805	0.000840714	-4.64539e-05	-0.00190024	-0.000530528	-0.00178485	0.000966587	0.000379258	-0.00197806	0.000528344
Gobionellus oceanicus Terrebone Bay 10-29-2005 160mm OBJ Straight	0.192033	0.181004	-0.0913813	-0.0551745	-0.00163355	-0.0204058	0.0158758	-0.0163752	0.00289732	0.00532527	-0.0070383	-0.00907522	-0.00435218	0.00661776	0.00156624	-0.00311128	-0.000264981	0.0026676	-0.000562745	0.00166346	0.000637795	0.00114961	-0.000575575	-0.000879141	0.000160984	-0.000583198
Gobionellus oceanicus Terrebone Bay 10-29-2005 167mm OBJ Straight	0.181242	0.196694	-0.102507	-0.0518781	-0.0277488	-0.0290579	0.0160098	-0.011426	0.00502571	0.0114687	0.00275587	-0.011187	-0.00370207	0.00519688	0.000768215	-0.00440918	-0.0022525	0.00113871	0.00333701	0.001514	-0.00699773	0.00257534	-0.00293189	-0.00104712	0.000863492	-0.000138214
Archosargus probatocephalus LSUMZ2690 118mm OBJ Straight	0.217554	-0.114524	0.054822	0.0624039	-0.00205593	0.0052822	0.0125741	-0.0389197	0.00782158	0.0372821	0.0052234	-0.00282721	0.00293929	0.002846	-0.000622381	-0.00328902	-0.0019203	-0.00131125	-0.00328446	-0.00354144	0.000878941	-0.00213411	0.00111405	0.00145967	0.000534242	-0.0011676
Bluegill	0.200691	-0.116801	0.124978	-0.0204293	-0.0125813	0.0199445	-0.00388241	-0.0185318	0.0379179	0.00351397	-0.0200243	0.0142335	-0.00243878	-0.00645164	-0.00142188	0.00446053	0.0102977	-0.00562283	-0.00164623	0.00146235	-0.0047444	-2.58619e-05	-0.00257914	-0.000800492	0.00157326	0.000166963
Esox americanus Southwestern 3781 236mm OBJ Straight	-0.230821	0.0878296	0.0203662	0.0293669	-0.0575122	0.0275512	0.0440128	0.00659363	0.00182769	0.0118145	-0.0137245	-0.00240163	0.0104501	-0.00633729	0.00128898	0.000931368	-0.00740488	-0.00211877	0.00376431	0.00303092	0.00303126	-0.00310421	-0.000984581	0.00171642	-0.000555329	0.000392111
Oligoplites saurus LSUMZ2687 124mm OBJ Straight	0.194124	0.15576	0.0321428	-0.116131	-0.00025396	-0.0484899	0.0381412	-0.0326483	0.00666497	-0.00422932	-0.00211268	0.00628578	-0.00320974	0.000262148	-0.00171318	0.00455681	-0.00139506	-0.00149852	0.00161759	0.000732165	0.00214714	-0.0030938	-0.000133208	-0.000491179	0.00141846	-0.00107576
Centrarchus macropterus LSUMZ943 177mm OBJ Straight	0.209226	-0.0283715	0.137335	-0.0598506	-0.00148964	-0.0280749	-0.00107716	-0.00171321	0.00819759	-0.00259349	0.00787903	0.0125647	0.00451295	0.00147055	0.00229307	0.00252247	0.00221064	0.00360138	0.00185342	0.00286005	0.000852338	-0.00048207	0.00382963	-0.000646426	0.000829309	0.000753837
Oligoplites saurus Southwestern 378 146mm OBJ Straight	0.192484	0.150328	0.015018	-0.105352	-0.0145481	-0.0605349	0.0185345	-0.02055	0.0118685	-0.00438763	0.00443434	0.0109003	-3.41475e-05	0.000146234	0.00215777	-0.00221867	-0.00206811	0.00245838	0.0046881	-0.00132914	0.00114994	-0.000326969	0.000138561	-0.00371825	-0.000140144	-0.000653923
Esox niger 2003 97mm Straight	-0.221699	0.065384	0.0220531	0.0533081	0.0152141	-0.0307009	0.042297	-0.0139473	-0.0157595	0.0104355	-0.016448	-0.008116	0.014093	0.00335958	0.000113663	0.00210152	-0.00462113	-0.00480508	-0.000677077	-0.00241773	0.00263862	0.00476496	-0.000499996	0.00107765	0.00118635	0.000835695
Lepomis symmetricus Southwestern 681 74mm OBJ Straight	0.195457	-0.0811434	0.135316	-0.00716427	-0.00189634	-0.00475637	0.00959538	0.0146233	0.000129597	-0.00511909	0.0113143	-0.00212398	0.00414407	-0.00362764	0.000595637	0.0031661	-0.00804595	0.000423463	-0.00464243	0.00276635	0.00513629	-0.00234323	-0.00108637	-0.00165668	0.000217085	-0.00116354
Esox niger 2003 2 92mm OBJ Straight	-0.21939	0.0631836	0.0224449	0.039285	0.0101954	-0.0404955	0.0261522	-0.000697093	0.00262804	0.0123689	0.0232733	-0.00777218	0.00880529	0.00735468	0.00143098	-0.00231704	0.00632169	0.000553186	-0.00380824	-0.00401204	0.00117542	-0.00512783	0.0021516	-0.000187536	0.0010529	-0.000209749
Ambloplites ariommus LSUMZ18411 134mm OBJ Straight	0.193289	-0.0577459	0.142407	-0.0164469	0.00535063	-0.0100298	0.00888252	0.0210922	0.0187521	-0.00569104	-0.0071834	-0.00853638	0.0222763	0.000669424	-0.00014201	-0.00350197	-0.00757694	0.00157316	0.00252352	0.00239906	-0.000770949	-0.00345749	-0.0025039	-0.00221978	0.00352647	-0.000571559
Herichthys cyanoguttatum ULL FC1611 150mm OBJ Straight	0.197809	-0.0764401	0.0585682	0.0456689	-0.0108268	0.0145476	0.0147186	-0.0037188	0.030119	0.0326769	-0.0142141	-0.0095338	0.0262625	-0.0110979	-0.0054837	0.00420294	0.00542663	-0.00335436	0.00204242	0.00377447	0.001823	-0.000502288	0.00263632	0.00238824	-0.00267088	-0.00129864
Pomoxis nigromaculatus ULL94 135mm OBJ Straight	0.176808	0.0392176	0.169933	-0.0649132	0.0016469	-0.0283088	0.0304405	-0.0150457	-0.00255489	-0.00817567	0.0064404	0.00222968	0.00956652	0.0144738	-0.00121399	-0.00269552	-0.000138196	0.00319123	0.00211216	0.00123344	-0.0021304	0.000560213	-0.00255837	0.000483014	-0.00118517	0.00112321
Prionotus tribulus ULL338 92mm OBJ Straight	0.192782	0.0507581	0.0215872	0.0916451	0.0956838	0.0699984	0.0555467	0.0708698	0.014109	0.0454534	-0.0045907	0.00178601	-0.0176533	0.00497139	0.00695328	0.0108808	0.00127798	0.0023281	0.000470906	0.00131226	0.000699323	-0.000356488	0.000910905	0.00214809	0.00249462	0.00134647
Herichthys cyanoguttatum ULL FC1611 109mm OBJ Straight	0.1976	-0.0453118	0.0665836	0.0543582	0.00701332	-0.00283242	0.0123754	0.00111403	0.015237	0.0205526	0.00385961	-0.0184029	0.00266839	-0.00690809	-0.0125473	0.0145185	-0.000997749	-0.000678983	0.00739718	-0.00097495	-0.000939672	0.00091596	-0.00149103	-0.00323576	0.000775368	-0.00151454
Lepomis megalotis Fall2003 116mm OBJ Straight	0.186852	-0.0657966	0.097045	0.0165215	-0.00378296	0.00383933	0.00608114	0.000954009	0.00336888	0.0135329	0.000668007	-0.00658604	0.00110568	0.000878799	-0.0157227	0.000380201	0.0145158	0.00185617	-0.0036466	-0.000389619	0.00263858	0.000816395	0.00145659	0.00174559	-0.000627388	0.000188844
Fundulus euryzonus Tangipohoa River 10-15-2005 71mm OBJ Straight	-0.179143	0.0948268	0.0835811	-0.012032	-0.0116682	0.0371967	-0.0159648	0.0139692	-0.00789303	-0.0145759	-0.016077	-0.0113653	0.00403042	0.00293693	-0.00140802	-0.00305675	-0.00232831	-0.000348679	-0.00165576	0.000722444	-0.00156604	-0.000877925	-0.00110868	-0.000521106	-0.000213721	0.000915866
Pomoxis nigromaculatus ULL94 191mm OBJ Straight	0.165074	0.0452908	0.157363	-0.063068	0.0057461	-0.0274807	0.0343761	-0.0260561	-0.0157477	-0.00796308	-0.00471603	-0.000303248	-0.000917404	0.0111966	0.00676426	0.00379171	-0.00363094	-0.00294996	0.00229086	0.0040962	-0.00219304	-0.000544307	-0.000914724	0.000299073	0.000846209	0.00287812
Archosargus probatocephalus LSUMZ2164 228mm OBJ Straight	0.175939	-0.102835	0.0255809	0.088277	-0.0129377	0.0287374	0.0257732	-0.0261586	0.0191386	0.0250433	0.0195686	-0.00874276	0.0125834	0.00110869	0.0100208	-0.0102331	-0.00799234	-0.00151373	0.00428478	-0.00316617	-0.000747246	0.00114443	0.00373373	-0.00217136	-0.000447951	0.000647409
Lepomis marginatus Bayou Amy 9-13-03 65mm OBJ Straight	0.173304	-0.0754753	0.105035	0.0185987	-0.0108282	0.0051123	-0.00392922	-0.0168487	0.00829181	0.00697277	0.00259103	0.00180657	0.00725812	0.00266528	-0.00219413	0.000965102	0.00302524	0.00702756	0.00346056	-0.000231378	-0.00059877	0.00218973	-0.00196097	-0.000903934	-0.00209649	0.000189995
Scomberomorus maculatus NA 140mm OBJ Straight	0.18058	0.0769432	-0.0685641	-0.00301125	0.0117511	-0.0423571	-0.033539	-0.0333801	0.0192868	-0.00744526	0.00807307	-0.00720069	0.0109671	-0.00744163	0.00127301	-0.00344739	-0.00308193	-0.00207675	-0.000766346	0.00324452	0.00269659	0.00210695	9.90003e-05	-0.00025716	-0.000256584	0.000100321
Carcharhinus leucas LSUMZ Uncat OBJ Straight	-0.120766	-0.184615	-0.14918	-0.0132169	0.0580486	0.00563546	-0.0336203	-0.0416609	-0.0231202	-0.00740846	-0.00894503	-0.00415502	-0.00122987	-0.00591647	0.00411752	-0.00261715	-0.00343923	-0.00310232	0.00677673	0.000505801	0.00118435	-0.00275125	0.00333404	-0.000685653	0.00268123	-0.000615718
White crappie UL1498 182mm	0.162661	0.0402602	0.148376	-0.0621683	-0.00653138	-0.0222864	0.0217315	-0.0205716	-0.00706749	-0.00902939	0.0130361	-0.00105075	-0.00282496	0.0128082	-0.00289929	-0.00052921	-0.00245289	0.00234406	-2.93689e-05	0.000680714	-0.00222414	0.00140959	0.000448767	0.00344481	0.00102087	-0.00439379
Caranx hippos Shell Island Trawl 10-4-85 190mm OBJ Straight	0.182148	0.052094	0.057226	-0.0559779	0.0229859	0.00179691	0.0301434	-0.0254906	-0.0175637	0.0091137	-0.00587955	-0.000641955	-0.00378678	-0.00804061	0.00182184	-0.0011335	-0.0031283	-0.00502975	0.00106706	-0.00239531	0.00194059	-0.00237006	0.000763861	-0.00102584	0.001314	0.00143101
Lepomis microlophus 11-8-1980 Rapides Parish 121mm OBJ Straight	0.172821	-0.0775639	0.0845647	-0.00807259	-0.00589324	-0.0395321	-0.021401	8.15229e-07	0.0146231	0.00178852	-0.00762929	0.00839411	-0.0045352	0.00291566	-0.0026333	0.000830308	0.00303307	-0.000590204	0.0024466	-0.000192179	-0.00156694	0.00100074	0.00291148	0.00159924	-0.000526982	0.00045795
Lepomis auritus Southwestern 2718 97mm OBJ Straight	0.165268	-0.0923229	0.0969892	0.022549	-0.000550813	9.06496e-05	0.0085446	-0.0198783	-4.18265e-05	0.0192133	-0.0204546	0.00395195	-0.000847868	0.000888083	0.00495529	0.00557043	0.00132179	-0.00339013	0.00156764	0.000529669	0.00211624	-0.000366064	-0.00118473	0.00167349	-0.00163103	-0.000563631
Ambloplites ariommus LSUMZ18411 133mm OBJ Straight	0.174297	-0.0354822	0.119111	-0.0120107	0.0129253	-0.0275237	0.0095564	0.0162824	0.000524203	-0.00113048	0.011137	-0.00526153	0.00956975	0.00491486	0.00151019	-5.31037e-06	-0.00388425	-0.000832041	-0.00379304	0.00038401	-0.0014868	-0.00272602	-0.00268932	-0.00432467	-0.000994374	-0.00110364
Green sunfish 9-19-1987 95mm OBJ Straight	0.173236	-0.0629289	0.0878306	-0.0156899	-0.0152296	-0.00937975	0.00995995	-0.0132363	0.0181146	-0.00221818	-0.00721547	0.00696774	0.0115666	0.00443455	0.00933449	0.00440146	0.000462912	-0.00632483	-0.00591112	-0.00482028	-0.00282311	-0.00309196	0.000356319	-0.00293675	-0.0018916	0.000411628
Caranx hippos LSUMZ15752 135mm OBJ Straight	0.180463	-0.00324146	0.100856	-0.0450034	0.0264336	-0.0196614	0.00595042	-0.020099	0.00849136	0.0192773	0.0104232	-0.00977599	0.00448544	-0.00122726	0.00715154	-0.00172388	-0.00190454	0.00167586	-0.000440203	-0.0038914	-0.00140106	-0.000953909	-0.00134291	-0.00113071	0.000164225	-0.000101742
Kisatchee bluegill	0.167487	-0.0820426	0.0851425	0.0057119	0.00274234	0.00780652	-0.00946845	0.0110616	0.0209308	0.00446463	0.019012	-0.00445231	0.000373291	-0.00312738	-3.4166e-05	-0.007905	-0.00416215	-0.00353672	0.00607668	0.00550366	0.00516042	-0.00146212	-0.00228025	0.000246761	0.00354157	0.00221388
Pogonias cromis ULL51 220mm OBJ Straight	0.185629	-0.0128925	-0.0452942	0.0631314	-0.0287095	0.0404845	0.0244958	-0.0228506	-0.000220213	-0.00615223	-0.0124597	0.0134729	0.00669135	0.00294763	0.00175778	0.00262495	-0.00775493	0.00194877	-0.000653917	0.000368883	-0.000966522	-0.00301986	0.00130315	0.000372523	-0.00069851	-0.00113512
Lepomis gulosus Lake Martin 1-24-2023 99mm OBJ Straight	0.15383	-0.0658786	0.120069	0.055093	0.0111666	-0.00499019	-0.0219594	0.0224516	-0.0281248	-0.00340194	0.0235439	-0.0114942	0.00827661	0.00507658	0.000722663	-0.00353682	-0.00153066	-0.00125755	-0.00150855	0.00135319	0.00337241	0.000981557	0.00361193	0.00157861	-0.000680847	-5.66324e-05
Ctenogobius shufeldti ULL236 67mm OBJ Straight	0.161275	0.128796	-0.0287521	0.019657	0.00112961	-0.0101918	-0.0251244	0.0126504	0.0176924	0.0373602	-0.0054797	-0.00796335	-0.00211513	-0.00322516	0.00959452	-0.00352194	-0.00181612	0.00392401	0.00221752	0.00349294	0.0054986	-0.00110795	-0.00380351	-0.000351043	0.00258289	0.000181998
Evorthodus lyricus Southwestern 5784 67mm OBJ Straight	0.16239	0.117879	-0.0268336	-0.0199189	0.0133063	-0.0233652	-0.0318504	-0.00524129	0.0158819	0.0487969	-0.0141256	-0.0179546	0.00485752	0.00713128	0.0110477	-0.00123813	0.00656537	0.00262766	-0.000817243	-0.00721309	0.00683634	-0.00172298	0.00138055	-0.00111792	-0.0027024	-0.00136147
Prionotus tribulus ULL337 97mm OBJ Straight	0.17485	0.0286368	0.011542	0.109642	0.0637606	0.0425445	0.0486719	0.072043	0.0253559	0.0461377	-0.00436088	0.0102717	-0.0254623	0.0173075	-0.000777732	0.00297166	-0.000877554	0.00230205	3.71075e-05	-0.000256486	0.00226264	0.007189	0.000833514	-0.00201902	0.000554974	3.78051e-05
Scomberomorus maculatus BellePass 6-16-2005 98mm OBJ Straight	0.167819	0.0823882	-0.0409097	0.0108555	-0.00640225	-0.0444858	-0.0423714	-0.0451975	0.0378491	0.00188422	-0.0023944	0.00961861	0.00566857	-0.00545015	-0.00840879	0.00143627	0.000671162	-0.00246712	0.00068977	-0.000892771	0.00257448	0.000353801	0.00112223	0.000733835	0.00205874	0.000224034
Fundulus pulvereus Southwestern 1135 48mm OBJ Straight	-0.15535	0.058136	0.091586	-0.0272118	0.0228208	0.0321392	-0.0173763	-0.00584991	-0.0243223	0.00428007	0.00674966	0.00692534	-0.00377574	-0.00465017	0.00257191	0.000661647	-0.00117139	-0.0029821	-0.000613184	-0.000545553	-0.00406922	0.00143839	0.00204313	-0.000173164	0.00110704	-0.000229392
Crystallaria asprella LSUMZ1583 99mm OBJ Straight	0.127553	0.165443	-0.0882129	-0.000338085	0.0228804	0.00646155	0.0201691	0.00819913	0.000933208	-0.00205847	-0.00459678	-0.0136398	-0.0020176	0.000547019	-0.000977416	-0.00309162	0.000133131	-0.00203022	-0.00159567	0.000142355	-0.00390911	-0.00116916	0.00239327	0.00156737	0.00101032	0.000421424
Micropogonias undulatus 127mm UL23	0.18191	0.0207502	-0.0230546	0.0358379	0.0249051	0.00452986	0.0129012	-0.00372599	-0.0113688	-7.92559e-05	-0.0226924	0.00665987	0.00891385	0.00252826	-0.00156874	0.00336592	0.00695831	0.00335021	-0.00356943	-0.00193425	0.000592015	0.00078858	-0.00151266	0.00224661	-0.000656404	0.000975417
Pogonias cromis ULL 18 270mm OBJ Straight	0.173157	-0.0220507	-0.0515135	0.0418923	0.00233729	0.0504229	0.0406384	-0.0283402	-0.0106557	-0.003737	-0.013939	0.0110422	-0.00794166	0.00154172	-0.00297657	0.00147184	-0.00262198	-0.00063304	-0.00305923	0.00148253	-0.0020657	-0.00448166	-0.000687513	-0.00032324	0.000222331	-0.000697051
Eucinostomus argenteus ULL183 112mm OBJ Straight	0.149203	-0.077949	0.0563429	0.0505913	-0.0578606	0.0162395	0.00311132	-0.0222934	0.0229336	-0.0218071	0.00907707	0.0130541	-0.00704633	0.00226261	-0.00229418	0.000232497	-0.000391381	0.00456164	-0.000485808	0.000734546	-0.000693232	-0.000530668	0.00183148	0.000681026	-0.00180505	-0.000517499
Longear sunfish UL1498 182mm Straight	0.169164	-0.0412147	0.063154	0.00570108	0.000276538	0.00302744	0.00967239	-0.0205541	-0.00117576	0.00287568	-0.00548197	0.00102245	-0.0058709	-0.00585071	0.00480592	-0.0131565	0.00194936	-0.00268972	-0.0042206	-7.45283e-05	-0.000224367	-0.00150739	0.00540236	0.00263761	0.00031095	0.000416865
Micropogonius undulatus UL23 132mm OBJ Straight	0.179141	0.0196813	-0.0255101	0.0369131	0.0202033	0.00424218	0.0141739	-0.00382724	-0.00783427	-0.00299147	-0.00453422	0.0054234	0.010621	0.00572555	-0.000853462	0.000476159	0.00122385	0.00239486	-0.00251176	0.000802042	-0.00143182	0.000569819	0.000207094	0.000466463	-0.0013073	-0.000896552
Fundulus olivaceus Kisatchie 13-10-05 76mm OBJ Straight	-0.140566	0.0927456	0.0801951	-0.0359084	0.0129477	0.0369091	-0.00863333	0.0120173	-0.001551	-0.0104535	0.00705412	-0.00204292	0.00429337	-0.00246022	0.000116992	0.00238994	5.66744e-05	-0.00355264	-0.00330259	0.00233269	-0.00341302	0.00258429	-0.000634149	0.00192647	-0.00298663	0.000339372
Gulf Killifish (Bradley) Straight	-0.13802	0.0788227	0.10668	-0.0322688	-0.00562327	0.0433336	0.0154877	-0.00439884	-0.0267999	-0.00275381	0.00802753	0.00221418	0.00295361	-0.00180218	0.000324061	0.000972276	0.000385271	-0.0038532	-0.000190198	0.00155888	0.000267952	-0.000311882	0.00386024	-0.00141195	-0.000408165	0.000747825
Blackstripe Topminnow (Bradley)	-0.137404	0.0991687	0.085454	-0.0329558	0.0041355	0.0409542	0.00806468	0.0190082	-0.00192318	-0.00797765	-0.0244025	0.00130854	-0.00208187	-0.00402772	0.00219075	-0.00081534	0.00162742	0.00225227	0.00187966	0.00348459	-0.00153304	0.000470464	3.98448e-05	-0.00145923	-0.00112823	-0.00152516
Dormitator maculatus UL165 105mm OBJ Straight	0.160679	0.079992	0.010309	0.0399565	0.00336094	0.0539821	-0.00844517	0.00815674	-0.00398961	-0.0359256	0.00216526	-0.0161712	0.00451006	0.00193469	-0.000824164	0.00137501	-0.00259743	-0.000831999	0.000610036	-0.000738431	0.000795096	0.00227587	0.00548848	0.00137161	0.00126998	-0.000853389
Drum 10-29-2005 101mm OBJ Straight	0.179058	-0.0175192	-0.0151892	0.0439126	0.0110439	0.0221062	-0.0307998	0.00998205	-0.00718179	-0.0185218	-0.0136864	0.0058444	0.00379946	-0.000332913	0.00309649	-0.00224399	0.00440468	0.00103928	0.000663103	-0.00367516	-0.00843293	-0.00135981	-0.00253765	-0.00162183	-0.000327846	-0.000860201
Percina caprodes FHSM 1247 124mm OBJ Straight	0.136505	0.0916142	-0.0982376	0.0193673	-0.00259781	0.00495433	0.0143139	0.00241575	0.0120035	0.00224501	0.00295577	0.00143065	0.00276106	0.00191292	-0.00660946	0.00182813	-0.000495872	0.000327306	-0.000379244	0.00160889	0.00208603	-0.00218787	0.00155337	0.00231157	-0.00418892	0.00120723
Dormitator maculatus UL165 96mm OBJ	0.154877	0.0817459	0.0141362	0.0485901	0.00573962	0.0415896	-0.0272517	0.0104625	-0.0105268	-0.0249553	0.00703509	-0.0205395	0.00721809	0.00588915	-0.0035255	-0.00522282	-0.000485379	0.000239471	-0.0048036	0.00189624	0.0020401	0.00132366	0.00120993	-0.000696445	0.0014274	-0.00205082
Atlantic croaker UL23 132mm	0.176313	0.0167741	-0.00877937	0.0434188	0.02024	0.00468063	0.0027752	-0.00551186	-0.00652459	0.00281813	-0.00498804	0.0115271	0.012581	0.00506573	-0.00614805	0.00404966	0.00512486	0.00187371	-0.00248966	-0.000720874	-0.0015726	0.00223976	0.000733077	-0.000415224	0.000833695	-0.000762768
Osmerus mordax AUM18867 102mm OBJ Straight	-0.158035	-0.0155503	-0.0862457	0.00475655	-0.041742	-0.0232768	-0.0264281	-0.0118679	-0.00393331	0.00265602	-0.0014378	0.00719874	-0.000749101	0.00273463	-0.00109391	-0.00047735	0.00177945	0.00272534	-0.000526682	0.00278095	-0.000859874	0.000630584	-0.00223354	0.00123911	0.00234678	0.000162134
Fundulus majalis Terrebonne Bay 10-29-2005 82mm OBJ Straight	-0.153808	0.0453828	0.0680452	-0.000227892	0.0328547	0.0315068	-0.0129286	0.00446222	-0.013947	0.0151967	0.00584892	0.00518894	0.00921226	-0.00373484	-0.00021528	0.000583404	-0.00384739	0.00583296	0.000810071	0.00485388	0.00109496	0.00228161	-0.000164575	-0.00156711	-0.00295856	0.00124777
Cynoscion arenarius BIOL445 10-29-2005 99mm OBJ Straight	0.168669	-0.021999	-0.0115306	0.0649041	0.00719619	0.0340845	-0.0274539	0.00787191	-0.00889208	-0.0197033	-0.0115637	0.000257978	0.00297483	-0.00366695	0.00991193	-0.00405519	-0.0014335	-0.00137482	0.000205955	-0.00214631	-0.0006908	-0.00247959	0.000500151	-0.00167015	-0.000372782	0.00177635
Central mud minnow UL241 74mm	-0.165269	-0.0316487	0.0288283	-0.0214262	0.0272937	0.00913967	-0.0104487	-0.0199723	-0.0549213	0.0170439	-0.00874603	0.00687276	-0.00559854	0.0079705	-0.00279539	0.003541	-0.00169441	0.000195905	-0.00349073	-0.000362187	0.00309325	-0.00391256	-0.00106453	-0.00279551	-0.000345844	-0.0013634
Lutjanus griseus LSUMZ19406 98mm OBJ Straight	0.150427	-0.0478716	0.0429775	0.0740121	0.0116905	0.00943564	0.0124481	-0.00272997	-0.000421247	0.00441813	-0.009529	-0.00393932	0.0131164	-0.0159161	0.00229957	-0.00162654	0.00328857	0.00142876	7.34073e-05	-0.00454351	-0.00203017	0.0011887	-0.00235341	0.00183175	0.000327348	0.00131099
Lutjanus griseus Ichthy Class Oct 2003 241mm OBJ Straight	0.163123	-0.0161894	-0.0365832	0.0592386	0.0160805	0.014431	0.0231822	-0.0284291	-0.0152509	-0.00141932	-0.0021004	-0.0144573	0.00134397	-0.00652614	0.00391239	-0.00576128	0.00127157	-0.00691253	0.0037738	0.00179253	-0.00429758	0.000106707	-0.00942955	-0.00636462	-0.0015785	0.000657776
Hiodon alosoides LSUMZ Teaching Collection 166mm OBJ Straight	-0.118994	0.0824848	0.0948824	-0.0608317	-0.0944382	0.0109012	0.0215168	0.0157407	-0.000421796	0.0033991	1.58534e-06	0.0127063	0.00296684	-0.00660555	-0.00141861	-0.00313098	0.00224204	0.00875813	0.000366394	-0.00173718	0.000597984	0.000428394	-0.00265833	3.80686e-05	0.00137969	-0.000887547
Leiostomus xanthurus LUMCON Cocodrie 78mm OBJ Straight	0.161388	-0.0553002	0.00132731	0.0417397	0.0180258	0.00843483	0.00918929	-0.0186122	-0.0123921	0.00855591	0.0126847	-0.0030418	-0.00118129	-0.0080855	-0.00122775	-0.00830459	0.0117231	-0.00243628	0.000428311	0.000867508	0.00309733	-0.000306692	-0.00171477	0.00539606	-0.000557526	0.000212379
Sander canadensis LSUMZ1140 82mm OBJ Straight	0.130734	0.082524	-0.0775333	0.0499642	0.0132871	-0.0200561	0.00501476	0.0195427	-0.00255645	-0.0134809	-0.00336935	0.00614995	0.0087806	0.00177473	0.0020013	0.00713546	-0.00167941	0.00252928	0.00181076	-0.0034396	-0.00406885	0.000122391	-0.0013297	-0.00205526	0.00286192	-3.09315e-05
Fundulus chrysotus Pontoon Bridge 7-23-1975 58mm OBJ Straight	-0.126027	0.079831	0.105043	-0.0337498	0.00570179	0.0381305	0.00537316	-0.0110015	-0.0278586	-0.00312002	0.00353659	-0.00130169	0.00239582	0.000962564	-0.0066362	0.00126145	0.000925959	-0.00180044	-0.00212801	-0.0045027	0.00243195	-0.00130216	0.00697245	1.04978e-05	0.00152922	0.00122403
Etheostoma histrio unmarked jar 44mm OBJ Straight	0.135206	0.0941126	-0.0565704	0.0121387	0.00369208	0.00883228	-0.00462479	0.014039	0.00758146	0.0123259	-0.00216146	0.00228464	-0.000377408	0.00545081	0.00306255	-0.00642714	-0.00337525	-0.00492005	-0.00348211	0.00283376	-0.0043646	-0.00176769	-8.51001e-05	0.00171186	-0.000867364	0.000417263
Longnose Killifish Fundulus similis 2005 83mm OBJ Straight	-0.147727	0.0338556	0.0605132	-0.00324975	0.0416586	0.0365715	-0.00743429	-0.00316339	-0.0194662	0.0132618	-0.000846048	0.00477516	-0.000711302	-0.000764649	-0.000627257	0.000777862	-0.000704476	0.00589278	0.00314475	-0.000537038	-0.00274174	-0.00153837	0.00471081	-0.00202604	0.000212061	-0.000281539
Eucinostomus argenteus LSUMZ14263 121mm OBJ Straight	0.154592	-0.0373579	0.018284	0.0366198	-0.0288654	-0.00831114	-0.00948443	-0.0100074	0.0227901	-0.0248466	-0.00227681	0.0159484	0.000508474	0.00967902	0.000397456	0.00806113	0.00275298	0.00134755	0.00227711	0.00202541	0.00171273	0.00128391	0.000956203	0.00123603	0.00262596	-0.000413305
Ammocrypta vivax Southwestern 2885 58mm OBJ Straight	0.0983245	0.135792	-0.109954	0.0430837	-0.0295561	0.00471467	0.00545667	0.00668709	-0.0120306	-0.00933559	-0.0112477	0.0026459	0.00216414	-0.00123697	-0.00124729	0.00291613	-0.00233569	0.00213996	-0.000145371	-0.00521968	0.000734113	-0.00190823	-0.000573496	0.00101969	-0.000405789	0.00053331
Sander canadensis LSUMZ1461 281mm OBJ Straight	0.121034	0.0716154	-0.0925071	0.0581771	-0.0101238	-0.0180283	-0.0149077	0.0205449	-0.0163717	-0.0092806	0.00876443	0.0201809	-0.00699312	0.00888882	0.00211973	-0.0009908	-0.00167561	-0.00446063	0.00118687	-0.00568416	0.00174316	0.000825644	-0.000920546	-0.00282371	0.00333422	-0.000866911
Hiodon alosoides AUM37830 82mm OBJ Straight	-0.11102	0.0749914	0.102237	-0.0511746	-0.0762855	0.00763016	0.00935696	0.0159417	-0.00937393	-0.00529712	-0.0123197	0.0121645	0.00930957	-0.00345191	0.00488691	-0.00327607	0.00249212	-0.00288487	-0.00114453	0.00261593	0.00348374	0.00104382	0.00259028	0.00116339	0.000134145	-9.62062e-05
Membras martinica LSUMZ20000 106mm OBJ Straight	-0.12136	0.132485	0.00809598	-0.050136	-0.015361	0.0397297	-0.00757729	-0.035119	0.00736064	-0.00480079	0.00490152	-0.00338531	-0.00223839	-0.00371482	-0.00261006	0.000296551	-0.0023549	-0.00200327	-0.00193854	0.00109103	-0.000818806	-0.000141297	-0.00267103	-0.00152262	-0.000980105	-0.000949167
Fundulus blairae LSUMZ12081 64mm OBJ Straight	-0.120624	0.0533264	0.118005	-0.0173348	-0.0267512	0.029436	-0.0295663	0.034725	0.0219324	-0.0123191	0.0113466	0.00188546	0.0131567	-0.00227278	0.000893523	-0.00304113	-0.00157854	-0.00254228	0.000960438	0.00159682	-0.00254486	-0.00524266	0.00148013	0.000574533	0.00123063	-0.000732561
Sciaenops ocellatus ULL39 65mm OBJ Straight	0.159522	0.00890752	-0.00678988	0.0423828	0.0414073	0.00972918	-0.00102266	0.00336181	-0.0283669	-0.000490085	-0.0158882	-0.0128642	-0.00163424	-0.00111445	0.00933293	-0.000327655	0.00342134	0.00424909	0.0021772	0.00278754	0.00388387	0.00257164	-0.000358672	0.00439003	-0.000533898	-0.00041936
Percina macrolepida LSUMZ15996 113mm OBJ Straight	0.101472	0.0949948	-0.131561	0.0413985	-0.0255433	-0.00771894	0.00755323	-0.00754689	-0.00137971	-0.00533668	0.00651382	0.0077984	0.00455916	-0.00112664	-0.00531529	0.000877692	0.000785518	0.00156371	-0.000354522	-0.00213638	0.000537747	-0.00141641	0.00133936	0.000727757	-0.00155366	0.000226127
Lutjanus griseus LSUMZ15950 199mm OBJ Straight	0.150206	-0.0300039	-0.010432	0.0659375	0.0215614	-0.00438641	0.0299202	-0.0394656	-0.0159558	0.0111033	-0.00753873	-0.00559228	0.00454177	-0.0076497	-0.00788378	-0.00189091	-0.00189456	-0.00405742	-0.000421548	-0.00116804	0.000435739	0.00339704	-0.00413462	0.00173479	0.00177689	0.0010621
Percina uranidea ULL2947 55mm OBJ Straight	0.111676	0.11455	-0.0746245	0.0334248	0.00319727	0.0253513	0.0100879	-0.00791689	-0.00109346	0.00484967	-0.00813557	0.000385169	-0.00998919	-0.00324271	0.0021064	-0.00401177	0.00203754	-0.00096438	-0.00213891	0.000901433	0.00138177	-0.000234231	-0.00249728	0.00049097	-0.00165036	0.000439683
Percina sciera ULL210 70mm OBJ Straight	0.102794	0.100953	-0.117508	0.030514	-0.0299455	-0.00873642	0.0100196	-0.00479291	-0.0144778	-0.00747637	-0.00190932	0.0132252	-0.0059347	-0.00898678	0.00143755	-0.000932843	-0.00786412	0.00109538	0.000872053	0.000793079	0.000205328	-0.00347753	0.0034995	0.00510028	-0.00121123	0.000764954
Percina caprodes ULL198 83mm OBJ Straight	0.109343	0.0926118	-0.109559	0.0174366	-0.0158125	-0.0177397	0.00284905	0.0185458	0.0111712	-0.00570004	0.00979538	-0.00972783	-0.00197581	0.00380748	0.00469129	0.00194637	-0.00267599	-0.000513908	-0.00440769	0.00281348	0.00100145	-0.00114322	-0.00246954	-0.00137441	-0.00141165	-0.000923639
Elops saurus LSUMZ20015 175mm OBJ Straight	-0.150064	-0.033947	-0.0298636	0.00553612	-0.0133375	-0.0166131	-0.0119533	-0.00153935	-0.0288046	0.0101572	0.00331924	0.00882632	0.00536549	0.00931206	-0.00145958	-0.000715523	0.0028805	0.00509805	0.00166925	-0.00179936	-0.0002497	-0.000972626	0.00117041	-0.000601015	0.000300443	-2.0116e-05
Etheostoma caeruleum Southwestern 2229 52mm OBJ Straight	0.136188	0.0680959	-0.0458266	0.00634557	-0.00488809	-0.0121492	-0.00893182	0.00553413	-0.000475791	0.0115867	-0.00332265	0.0136944	-0.00296831	-0.00653186	0.00314267	0.000486666	-1.39709e-05	0.00110885	-0.000757862	-0.00191695	-0.00238736	-0.00197792	-0.000421228	0.00165727	0.00222237	0.000773652
Silver Perch 117mm UL49	0.152974	-0.00947198	-0.0174475	0.0533234	-0.0241222	-0.00641169	-0.00911359	-0.0122709	0.000997773	-0.0136886	0.00195617	0.0105581	0.000301711	0.000613332	0.0100632	0.000598009	-0.00730765	0.00186712	-0.00645039	0.0038484	-0.00238336	0.00134237	-0.00108548	-0.00215291	-0.000498273	-0.00077923
Fundulus nottii LUMCON 11-10-2007 52mm OBJ Straight	-0.13205	0.0402481	0.0688212	-0.0119917	0.0492511	0.0128425	-0.0192326	0.0178141	-0.0198943	0.00213883	-0.00802783	0.00278505	0.00723398	0.000534125	0.00269314	0.00247191	0.00160418	-0.00282851	-0.00147298	0.00157549	-0.00360499	0.00110222	-0.00136793	-0.00160106	0.00310647	-0.000139241
Percina maculata ULL197 71mm OBJ Straight	0.113248	0.0885505	-0.0927098	0.0231024	0.00188961	-0.000909235	0.00536251	0.0151864	-0.0127006	-0.00862082	0.000413406	0.00336881	-0.00384585	0.0015797	-0.0036511	0.00150391	0.00129118	0.000781408	0.00185372	0.000369035	0.00119402	0.000122467	0.000161612	-0.00128634	-9.48531e-05	0.000319724
Etheostoma stigmaeum LSUMZ11832 49mm OBJ Straight	0.112664	0.096628	-0.0845235	0.0222593	-0.000374386	0.00609387	0.0116889	-0.00858613	-0.0128707	0.00103398	0.00446812	-0.00359667	-0.00555855	-0.00347771	-0.00443073	0.00109581	-0.00200313	-0.00292023	-0.000520258	-0.00347485	0.00197898	-2.65234e-05	0.00130899	-0.000429761	-0.00175182	0.000847932
Aplodinotus grunniens ULL 24 280mm OBJ Straight	0.149357	-0.0072341	-0.027761	0.0411897	0.0206513	0.0355106	0.0196267	-0.0708356	-0.0357294	-0.0118259	0.0134576	0.00417788	-0.0104222	0.00639297	-0.00155467	0.00108385	3.04518e-05	0.00462314	-0.00283995	0.000158095	-0.00157965	0.00329259	0.00109647	0.00025504	0.00125977	0.00125429
Elops saurus LUMCON 109mm OBJ Straight	-0.129391	-0.010306	-0.0847789	0.0581819	-0.0405776	-0.0272299	-0.0362181	0.00599869	-0.0153525	0.00525739	0.000615991	-0.00635455	0.00389908	0.0052441	-0.00837644	-0.00316444	-0.00366631	-0.00273433	0.000637957	0.00303553	-0.00380495	-0.00341528	0.00265817	0.00277519	-0.000249013	-0.00174367
Fundulus catenatus LSUMZ17741 94mm OBJ Straight	-0.119276	0.0646399	0.0689393	-0.027687	0.0551847	0.0250544	0.00682767	0.00188471	-0.0220565	0.0114755	-0.00759106	-0.00697772	0.0061936	0.00654077	0.00434305	0.000241795	0.00214912	0.00240075	0.000891297	0.000177808	0.000688295	0.00294603	-0.000159413	0.000132643	0.00129963	0.00104168
Osmerus mordax AUM18867 171mm OBJ Straight	-0.136248	-0.00390245	-0.0960671	-0.00530452	-0.03025	-0.0227626	-0.0148774	-0.0177679	-0.00948311	0.000982681	-0.00807991	0.00425191	0.00673633	0.00766821	0.00298473	0.00111545	0.00235569	0.00167075	-0.000279929	-0.00166218	0.000552409	0.00150249	-0.00179605	0.00126674	0.00180667	-0.000216869
Ctenopharyngodon idella LSUMZ2807 198mm OBJ Straight	-0.126178	-0.0711845	-0.0437432	0.0275281	-0.0121046	0.025426	-0.0101112	-0.000754871	-0.0143295	-0.0250188	-0.0023387	-0.000975054	0.0175658	-2.44332e-05	0.00573755	0.00116826	-0.000540371	0.000429212	0.00318453	0.00119693	0.00572861	0.00425293	-0.000797561	0.00102543	0.000799356	0.000694602
Notropis atherinoides Butte LaRose 9-23-2017 66mm OBJ Straight	-0.139879	0.0347117	-0.0255209	-0.0293946	-0.0325371	-0.00841029	-0.00480024	0.00690867	-0.00335345	0.00427388	-0.000829784	0.00355147	0.00360138	0.00303413	0.00147116	-0.00505826	0.0059659	0.000269391	0.00290022	0.00301867	0.000786232	-0.00110843	-0.00061635	0.00121032	0.0011857	0.00014076
Percina nigrofasciata ULL199 104mm OBJ Straight	0.12529	0.0563822	-0.0615111	0.00580825	-0.0345404	-0.0109907	-0.00810077	0.0182466	0.0156147	0.0134458	0.00852749	0.022447	-0.00526005	-0.00791846	-0.00258327	-0.00412384	-1.03141e-05	0.00463737	0.00450923	-0.00478305	-0.0023463	-0.000119508	0.000718261	0.000773528	-0.00160462	-0.00081289
Ctenopharyngodon idella LSUMZ2807 189mm OBJ Straight	-0.121861	-0.0828783	-0.029624	0.0332752	-0.0199328	0.027247	-0.0325194	0.00925614	-0.00838559	-0.0128273	0.0075196	-0.00244557	0.0112543	0.00670787	-0.00193016	0.000155712	-0.00348315	0.00233651	0.00314482	-0.00412965	0.000334739	-0.00161359	-0.00114024	0.000852943	-0.00114051	0.00158461
Osmerus mordax AUM18867 167mm OBJ Straight	-0.134967	0.00336457	-0.0875504	-0.00189456	-0.020247	-0.0166353	-0.00295211	-0.0216456	-0.0141785	-0.00158956	-0.000224178	0.00268109	0.00827743	0.00513804	-0.004393	-0.000265389	-0.00266686	0.000154353	0.00139136	0.0027506	-0.00296848	0.00329608	0.00105241	-0.000476267	0.00232424	0.000915037
Etheostoma parvipinne ULL 203 60mm OBJ Straight	0.113104	0.0982328	-0.0511642	0.0193316	-0.00822535	0.00488454	-0.0134402	0.0182816	-0.0193677	-0.00202371	0.00174957	0.00594263	0.00363542	-0.00163303	-0.00622182	-0.00376271	-0.00265663	0.00460715	0.00308471	3.13059e-05	0.00244471	0.000726567	0.00152069	-2.26743e-06	-0.00143267	2.79387e-05
Percina nigrofasciata 4652 ULL1489 75mm OBJ Straight	0.109181	0.0671048	-0.0929919	0.0215264	-0.011079	-0.017578	-0.00676425	0.00802356	-0.00277227	0.00268925	0.00710167	-0.00922347	-0.0118244	0.00139084	0.00268102	0.00398157	-0.00116113	-0.0013793	0.00127955	-0.00343257	-0.000706002	-0.00190544	0.000602927	-0.000829264	0.00212275	0.000339288
Morone mississippiensis 9-14-1985 Henderson 122mm OBJ Straight	0.130169	-0.0268172	0.0381806	0.0567666	0.0171193	0.0105783	-0.00231271	-0.0236129	-0.0177275	-0.000395253	0.0141541	0.0110285	0.000665042	-0.00268288	-0.00449499	-0.0040423	-0.00234212	0.00225863	0.000936101	-0.00428173	-0.00203569	0.00127398	0.00231632	0.0020599	-0.000232615	0.00118923
Brevoortia patronus LUMCON mixed jar 10-10-2007 250mm OBJ Straight	-0.105733	-0.101723	0.0261088	0.0153661	-0.0950202	-0.0424381	-0.00977258	0.0136196	0.00488629	0.0133361	-0.00140157	-0.0106874	-0.00925075	-0.0067787	-0.0110443	-0.00230741	0.00212741	-0.00392356	0.00251777	0.00279266	0.00398125	-0.000621602	-0.000284306	-0.000595506	-0.00132716	0.000286378
Elops saurus LSUMZ20015 201mm OBJ Straight	-0.12758	-0.0248687	-0.0535278	0.0254202	-0.0320523	-0.0171668	-0.0278422	0.00482273	-0.0153802	0.0131424	-0.00017258	0.00468367	0.00723045	0.00937324	-0.00208531	-0.000986673	0.00487908	-0.00214088	0.00219457	-0.00223668	0.00136737	0.000100874	-0.0017522	-0.000645014	-0.00295793	-0.000155071
Central mud minnow UL241 71mm OBJ Straight	-0.136729	-0.0425201	-0.00365548	-0.016118	0.0327544	0.00575248	-0.00267842	-0.0376506	-0.0545547	0.0148763	-0.0113636	0.00715722	-0.00947411	0.00360108	-0.00153283	0.00157387	0.00112219	0.000213456	0.000189072	0.00418054	0.00138122	-7.95667e-05	-0.00496701	-0.00294628	-0.000816347	-0.00211978
Hiodon tergisus AUM41881 87mm OBJ Straight	-0.120796	0.0148835	0.0789504	-0.0265987	-0.0526113	-0.0226235	0.010336	0.0282359	-0.00898638	-0.00219669	0.00658571	-0.0124764	0.0112335	0.0028849	-0.00609131	-0.00061808	0.00470026	8.82003e-05	0.00301216	0.000423673	-0.000698387	-0.000874676	-0.000904107	-0.000162614	-0.00341823	-0.000392224
Ammocrypta beani Southwestern 1115 64mm OBJ Straight	0.0827398	0.13224	-0.0913744	0.0374782	-0.0208689	-0.0144553	0.00720189	0.0262234	-0.00967219	-0.0105385	-0.000754902	-0.00508023	-0.00755955	-0.00474287	0.00254731	0.00231682	0.000492684	0.000488807	0.000166215	-3.53533e-05	-0.00053186	-0.00177541	-0.000383042	-0.00104261	-0.000296894	0.000859639
Golden Topminnow (Bradley)	-0.115338	0.0316521	0.088553	-0.0135397	0.0398255	0.0244371	-0.0388488	0.0146675	-0.0183776	0.00981918	0.00432327	-0.00255422	0.000116383	0.00262661	-6.39771e-06	0.00101235	-0.00136749	-0.00327686	-0.00172114	-0.00203999	0.00171402	-0.00031688	0.0012963	0.00114891	0.00120981	-0.000878276
Hiodon tergisus AUM41881 99mm OBJ Straight	-0.114222	0.0331304	0.0742237	-0.0342212	-0.0490734	-0.0143794	0.00913636	0.0180866	-0.0103914	-0.00818933	0.00369877	-0.000950097	0.00928673	0.000917423	-0.00111527	-0.00115181	-0.000515083	-0.00191675	0.001195	0.000322906	-0.00204634	-0.00298505	-0.00114608	-0.000493656	0.00259152	-0.00067576
Notemigonus crysoleucas BIOL445 9-10-2005 55mm OBJ Straight	-0.135015	0.00695203	-0.018206	-0.056874	-0.0078776	-0.0299001	0.000127891	0.0246553	-0.0164916	-0.000857791	0.00527255	0.0121209	0.00374006	0.00401242	-0.00639478	0.00306295	-0.00483193	-0.000367303	-0.00250101	0.00120705	0.00242087	0.00191688	0.000968193	0.00124256	0.00432328	-0.001168
Etheostoma whipplei Kisatchie River BIOL445 51mm OBJ Straight	0.11092	0.0559598	-0.0595656	0.0376143	-0.00671964	-0.0198655	-0.0274588	0.0438312	-0.0123578	0.0029502	0.0110806	0.00252073	-0.00919462	-0.00250122	0.00450102	-0.000256422	-0.00473142	0.000997302	-0.00133338	0.00227658	0.00214428	0.00108515	0.00263314	-0.00263462	0.000360285	-0.000564823
Moxostoma poecilurum UF132238 161mm OBJ Straight	-0.0942153	-0.0793062	-0.0822142	0.0246622	-0.0451923	0.0116605	0.00413656	0.00194192	0.0285195	0.00626838	-0.00575028	0.00188052	0.00370686	0.000610601	0.00473639	-0.0026101	-0.00180668	-0.000678822	-0.00177823	0.00258257	-0.000681834	-0.000962526	0.00169088	0.000225323	7.96183e-05	0.000616884
Cynoscion nebulosus LUMCON Cocodrie no date 225mm OBJ Straight	0.105426	0.0327551	-0.0806548	0.0763436	-0.0148479	0.0020187	-0.00954146	-0.00880117	-0.0152485	-0.0205201	-0.000129757	0.000107486	-0.00284424	-0.00339781	-0.00486139	0.00100724	0.00125031	0.00196352	-0.000273544	-0.00282004	0.00265799	0.00114816	-0.00134363	0.000243654	0.000570718	0.000591586
Pimephales notatus LSUMZ18130 75mm OBJ Straight	-0.121589	-0.0324952	-0.0346838	-0.0204049	-0.041195	0.00377091	-0.0163149	0.00874182	0.0125469	0.0135625	-0.00221338	-0.00614739	-0.0110312	0.0079518	0.00705283	0.00595947	0.000910009	-0.0030279	-0.00115191	-0.00484834	-0.00283077	-0.00145152	-6.50653e-05	-0.000291736	0.000973668	0.000406191
Micropterus salmoides UL2688 105mm OBJ	0.128074	0.00919639	0.0256429	0.0416666	0.0140533	-0.0212925	-0.0142698	0.00288428	-0.0262359	0.00414685	0.0284175	-0.00806259	-0.00640843	-0.0024645	-0.00297869	-0.00117106	-0.00323897	0.00127695	-0.00262758	0.00210764	-0.00103942	0.0028088	0.00133086	-0.00426807	0.00281404	-0.00043652
Cynoscion nebulosus ULL 26 188mm OBJ Straight	0.0984867	0.0367634	-0.0782534	0.071051	-0.0217038	-0.0216056	-0.0228464	0.0167588	-0.0173423	-0.016983	-0.00286857	0.00194626	0.000374919	-0.00426232	0.00415386	0.00734175	-0.00175749	-0.00644635	0.00042539	0.00620523	-0.00333225	-0.00348388	0.00165127	0.000778068	-0.00281354	0.000395404
Mosquitofish (Bradley)	-0.0581395	0.128771	0.112638	-0.0784674	0.0157846	0.0281325	-0.0084257	0.0101545	-0.000347595	-0.000713553	-0.00377379	0.00433968	-0.0043061	-0.0125035	0.000323022	0.00744657	0.00526948	-0.000155256	-0.00220403	0.00142122	-0.00302922	-0.000788913	0.00180872	0.00293002	0.00139175	-0.00023856
Notropis blennius Butte LaRose 9-23-2017 60mm OBJ Straight	-0.107087	-0.0515078	-0.0493973	-0.00196294	-0.0221857	-0.0143744	-0.0338842	0.0115535	0.00609008	0.00570188	-0.0156434	0.00731315	0.00419324	-0.00315087	0.00197163	0.00227813	-0.00440857	-0.000886707	0.00119176	0.00178306	0.00134266	-0.000993164	0.00113168	0.00115082	3.04428e-06	0.00158371
Etheostoma swaini BIOL445 Tangipoha River 44mm OBJ Straight	0.102196	0.0590013	-0.0436548	0.0314088	-0.0134523	-0.0148201	-0.0212119	0.0498704	-0.00592808	0.00261356	0.0125739	-0.00135843	-0.00616722	-0.00771864	0.00568049	-0.00156454	0.00355664	-0.00393984	0.0031014	0.00715891	-0.00100904	0.00550888	0.00100901	-0.00137006	-0.001475	0.000147
Anchoa mitchilli ULL398 76mm OBJ Straight	-0.0876647	0.0595672	0.0679139	-0.0491614	-0.0581666	-0.0347181	0.0285691	-0.00644414	-0.0350423	0.00715518	-7.54126e-05	0.00319349	-0.00685888	-0.00744424	-0.00144051	0.00778929	-0.000236899	-0.00103876	0.00110607	0.00547466	0.00636969	-0.00193715	-0.00228945	-0.00230491	-0.000679262	0.00272303
Spotted Bass UL 1497 68mm	0.112974	0.0591189	-0.00434116	0.0141783	0.0228393	-0.0076491	0.00613571	0.00236181	-0.0137249	-4.26223e-05	-0.00920529	-0.00631092	0.00061057	-0.0152307	-0.00626244	0.00169542	0.00358228	0.00332669	-0.00128101	0.000595983	0.00142706	0.00117868	0.00221201	0.00316319	0.000331816	0.000430304
Morone chrysops Happytown 9-11-2022 278mm OBJ Straight	0.122408	-0.00987238	0.00227062	0.0443281	-0.0364708	0.00775149	-0.0112946	0.000578644	0.00195469	-0.0117543	0.00971746	0.0246375	0.00790637	-0.000770448	-0.00243905	-0.00555735	0.00540222	0.00202254	-0.00138255	-0.00337912	-0.00125825	-0.00209122	-0.00215891	8.90057e-05	0.0021137	-0.0014797
Micropterus salmoides 10-27-79 130mm OBJ Straight	0.108521	0.0543099	0.00702733	0.0457271	0.0165595	-0.00371245	-0.000540121	0.016164	-0.0143365	-0.0130541	0.0200904	-0.0174633	0.0105986	-0.00568774	-0.00830246	-0.000683712	-0.00423711	-0.00261043	-0.00365088	-0.00283563	-0.0011761	-0.00084165	0.00260126	-0.000190999	-0.00240996	0.000227224
Minytrema melanops LSUMZ20964 107mm OBJ Straight	-0.0794609	-0.0753937	-0.0926422	0.0278081	-0.0313474	0.0176571	0.00719688	-0.00273347	0.0177666	-0.00568348	0.00769757	0.00742417	0.00257544	-0.000329189	-0.00369141	0.000252694	0.00208596	-0.000536405	0.00322591	-0.00248437	0.000233602	0.000252735	0.00344563	0.00145436	0.00244182	-0.00134459
Brevoortia patronus Ichth Class 11-14-1987 106mm OBJ Straight	-0.0809704	-0.100937	0.0371662	0.00557968	-0.0949876	-0.0466892	-0.00112546	0.00946543	0.0101641	0.0107282	-0.00312306	-0.0146276	-0.000429327	-0.00343965	0.00288896	0.00504662	-0.00773713	-0.00196072	0.000469339	-0.00378838	-0.000313672	0.000546164	0.00384408	-0.000621997	-0.00160643	0.000973497
Alosa alabamae Atchafalaya 140mm OBJ Straight	-0.0855628	-0.060555	-0.0776754	0.00429516	-0.0521183	-0.0550413	-0.0123241	-0.00208314	-0.0079941	0.00408174	-0.0132239	-0.00999895	-0.00517593	-0.00728106	0.0105929	0.00218366	-0.00699444	0.000764146	9.82688e-05	-0.00104899	0.00137771	0.00145847	-0.000172306	-0.000190164	-0.00117639	-0.00172837
Sciaenops ocellatus ULL 25 220mm OBJ Straight	0.11402	0.00398807	-0.0221356	0.0738498	0.00476157	-0.00853305	-0.0259547	0.00338189	-0.0258352	0.00828387	-0.00364908	0.0145929	-0.00344642	0.00482414	-0.0121961	0.00752567	0.0122608	-0.00861013	-0.000575336	0.00352872	0.00301393	-0.00274556	-0.000198755	0.000506112	0.00278979	-0.000349906
Hypentelium nigricans USL3144 114mm OBJ Straight	-0.0754865	-0.0690735	-0.1027	0.0188577	0.0322207	0.0222408	0.0462593	0.00615942	0.00189464	0.0245792	0.0192804	-0.00677074	0.0141571	-0.00429987	-0.00408854	0.0016609	0.000517927	-0.00181996	0.00131204	0.00170669	-0.00366066	-0.00149193	0.0013324	0.00113805	0.00389774	0.00115697
Micropterus dolomieu Tangipahoa 10-12-2019 185mm OBJ Straight	0.114527	-0.00470279	0.0273076	0.0355926	0.00146637	-0.036626	-0.0347526	0.037599	-0.0165609	0.0113269	0.0199028	-0.000617932	0.00240583	-0.00148728	0.000324123	0.00245183	-0.00132062	0.0012219	-0.00423182	-0.000412224	-0.000913438	0.00216615	-0.0030299	-0.000396842	0.000144201	0.000481465
Heterandria formosa BIOL445 9-10-2005 19mm OBJ Straight	-0.0602964	0.0901738	0.110427	-0.062842	0.00551689	0.0729584	-0.0196054	0.00305181	0.00234119	0.00814899	0.0010936	0.0126983	-0.0158803	0.000349221	-0.0043612	-0.00659855	-0.00584451	-0.0161162	0.0165984	-0.0211635	0.00248266	0.00168352	-0.0037357	0.00249673	-0.00246962	-0.00149837
Ariopsis felis USL776 276mm OBJ Straight	-0.0532239	-0.112424	-0.132202	-0.021176	0.0333418	0.00326337	-0.0235173	0.012969	0.0419674	-0.000515043	0.0116539	0.00658435	0.000294541	0.00981914	0.00204197	-0.0016112	0.00226545	-0.000438126	0.00644563	0.00264887	0.00589854	-0.00342148	-0.00446562	0.000927911	0.00273119	-0.000785065
Carpiodes cyprinus LSUMZ3210 207mm OBJ Straight	-0.0746116	-0.150845	0.000500706	0.00922704	-0.0510226	0.0178928	0.0251048	-0.0118602	-0.017355	-0.00124533	0.00482409	0.00288146	-0.0042946	0.00516072	0.0127266	0.0125593	-0.00134565	0.00588699	0.00162639	0.0017149	0.00100277	-0.000142105	0.00307184	-0.00134957	-0.00461419	-0.000921192
Labidesthes sicculus Tangiphoa River 10-15-05 70mm OBJ Straight	-0.0626144	0.149926	0.026021	-0.0680963	0.014205	-0.00903844	-0.0143184	0.00682513	0.0260729	-0.00930585	0.000317959	0.00114543	0.00339907	-0.000846806	-0.00091035	0.000991711	0.00698542	0.00112504	0.00475759	0.00147017	-0.000628728	0.00465356	0.000661899	0.00127328	-0.000756715	-0.000282879
Hypentelium nigricans USL3144 159mm OBJ Straight	-0.0749075	-0.0477516	-0.122813	0.0167806	0.0108416	0.024831	0.0420085	0.000336285	0.0139613	0.0211363	-0.0161589	-0.0079206	0.0166744	6.75442e-05	-0.0021913	-0.0066168	-0.00414482	-0.000887151	0.000468815	0.00292396	-0.00299092	0.0020098	0.000330446	0.00285725	-0.00162163	-0.000630702
Notropis atrocaudalis BIOL445 Kisatchie 2005 52mm OBJ Straight	-0.0971735	-0.031276	-0.0400135	-0.0507172	0.0033283	-0.0377122	0.00535532	-0.0039589	-0.00812286	-0.00451336	0.00237965	0.00864733	0.0153489	0.00461038	-0.00424667	0.00498443	0.00145536	0.000695831	-0.00181851	-0.00493122	0.000550993	0.00134577	-0.00260021	0.000693878	0.000406928	0.000666262
Morone saxatilis Atchafalaya 161mm OBJ Straight	0.0996295	-0.0395889	0.0174755	0.049824	-0.0271406	-0.00509835	-0.0253568	0.0286354	0.00883072	-0.00475758	0.00701539	0.00677351	-0.00251996	-0.00768562	-0.0066157	0.00132711	0.00598638	-0.0013061	-0.00523014	-0.00110989	0.00158217	-0.00114294	-0.00214355	0.000900954	-0.00329955	-0.000276849
Ctenopharyngodon idella Lonoke Hatchery AR 214mm OBJ Straight	-0.0841794	-0.0786349	-0.0358739	0.0272753	-0.0226076	0.0374647	-0.0331432	0.0152526	0.00194661	-0.0177872	0.00917964	-0.00120106	0.00960614	0.00573352	0.00388079	0.00475159	0.00633102	-0.000987645	0.00128716	0.0021796	0.000591485	-0.00595616	-0.00158138	0.000605758	0.00169736	0.00372371
Smallmouth Buffalo 2019 153mm	-0.0703882	-0.134947	-0.0145266	0.0142462	-0.059989	0.0309772	0.0233307	-0.0079275	0.00496998	0.00254948	-0.0162352	0.00591849	0.000132563	0.00177525	-0.00445199	0.00266559	-0.000211555	-0.00057596	-0.00436225	0.00125272	-0.00246566	-0.000205061	0.00254463	0.00179857	-0.00262534	-0.000765984
Campostoma anomalum LSUMZ18236 104mm OBJ Straight	-0.105367	-0.0527561	0.00295266	-0.00847869	0.00627168	0.0120526	0.0146649	0.0149847	0.000915478	0.0174008	-0.00278733	-0.0109847	-0.00376365	-0.00896852	-0.00308678	0.00608035	-0.00286446	4.40462e-05	-0.00232169	0.00164393	-0.00611636	0.000657839	0.000326482	0.00095707	7.68818e-05	-0.00144471
Nocomis leptocephalus LSUMZ20329 136mm OBJ Straight	-0.106521	-0.048798	-0.00765723	-0.0035141	0.00144026	0.00319531	0.0169764	0.00953323	0.00173683	0.0145552	-0.00485834	-0.00478399	0.00212627	-0.00396788	-0.0062176	-0.000452645	-0.0016295	0.000924968	0.00598922	0.00273023	0.00510062	0.00036789	0.00115845	-0.00410794	0.00115495	-0.00262068
Spotted sea trout UL41 127mm OBJ Straight	0.0922673	0.0166852	-0.0558573	0.0782654	-0.00922548	-0.0100187	-0.0130733	0.00307405	-0.0162606	-0.020992	0.0074222	-0.0123795	-0.00968992	0.000468239	0.00169622	-0.0020868	0.0103465	-0.00783778	0.00869185	0.00393216	-0.00592809	0.00204888	0.00289328	-0.00493665	-0.00342857	0.000669103
Anchoa mitchilli LSUMZ2163 87mm OBJ Straight	-0.0743767	0.0385495	0.0709812	-0.0527432	-0.0892982	-0.0231628	0.0183781	0.00993453	-0.00336738	-0.00247205	-0.00423432	0.00150018	-0.0060891	-0.0107806	0.00152295	-0.00617112	0.00143175	-0.00195248	0.00366525	0.00210612	-0.00062031	-5.93405e-05	-0.000501397	0.000311825	0.000477401	0.000670226
Pylodictis olivaris LSUMZ19134 181mm OBJ Straight	-0.0596494	-0.0690792	-0.102918	-0.0269308	0.0736525	0.0256505	-0.0058886	0.0125551	-0.015127	-0.0121139	0.00184409	0.0136469	0.00125848	-0.0108001	-0.00815266	-0.00341946	-0.00132272	0.00274102	3.13667e-06	0.000417675	0.00411646	0.00231685	0.000757107	-0.00316703	0.00160894	-0.00221263
Moxostoma poecilurum Kisatchie 9-28-2019 220mm OBJ Straight	-0.0648806	-0.0566561	-0.100753	0.0242919	-0.0478137	0.00316606	0.0108121	0.0221647	0.0248472	-0.000192977	-0.0113024	0.000611169	0.00477597	0.00286475	0.00599157	-0.00416243	-5.18892e-05	-0.000423438	0.00037626	-0.00226995	-0.00311448	0.000277964	0.000502611	-0.0010422	0.00526013	-0.00142179
Amia calva UF119608 79mm OBJ Straight	-0.065428	-0.0954386	-0.0355402	-0.0241803	0.0629393	-0.0118501	-0.0311634	-0.0171278	-0.0250594	0.0263377	-0.00423329	0.0106445	0.000773166	-0.00555086	0.00338229	-0.0105396	0.00610801	-0.00766508	-0.00366953	0.0001786	-0.00243465	-0.00184051	-0.00189194	-0.00219653	0.000773556	0.000439826
Semotilus atromaculatus LSUMZ3728 109mm OBJ Straight	-0.106266	-0.00514625	-0.00216929	-0.0298474	0.00961905	0.012928	0.00281512	0.0122091	-0.0162061	0.0064544	0.00449295	-0.00485845	0.000864597	0.00819224	0.000835082	-0.00164761	-0.00137991	-0.00132669	-0.00184991	-0.00194771	5.99553e-05	0.000972763	-0.00080759	0.00166854	-0.0033266	0.0015041
Ictiobus niger LSUMZ 18244 97mm OBJ Straight	-0.0540378	-0.135503	0.0341569	0.0304265	-0.0444341	-0.00138209	0.0246123	0.0213968	-0.0135877	-0.0214088	0.00981801	0.000530068	0.000540215	0.00174661	0.000222207	0.00273185	0.00255292	0.00133113	0.000825101	-0.00300347	-0.000675144	0.000710998	-0.000960036	-0.000449203	-0.000859134	0.00208083
Carpiodes vellifer LSUMZ13048 258mm OBJ Straight	-0.0601544	-0.140596	-0.00311254	-0.00800489	-0.0645681	0.0273668	0.0379068	-0.015887	0.00360831	-0.00953821	0.00356548	0.00557554	-0.0106713	0.00898746	-0.00205379	-0.00182793	-0.00195146	0.00371667	0.00165486	0.00595421	0.00103807	-4.9871e-06	0.00271882	0.00168949	0.00160157	-0.000808637
Phenacobius mirabilis LSUMZ17748 94mm OBJ Straight	-0.0929347	-0.00806326	-0.0405946	-0.0281846	-0.0247023	0.0124928	0.00977716	-0.0186826	0.0141586	0.0135616	-0.00734192	-0.00591515	-0.0146985	-0.00127022	-0.00182347	-0.00576297	0.00826525	0.000827537	-0.00263146	0.00207965	0.00043853	0.00110173	4.61698e-05	0.000418868	-0.00165436	-0.000251096
Erimyzon tenuis LSUMZ10085 163mm OBJ Straight	-0.065064	-0.0633536	-0.066342	0.0239435	-0.0701731	0.0054037	0.0239502	-1.02269e-06	0.0283585	-0.0137222	0.00148763	-7.86013e-05	0.00650172	0.00212628	-0.0030195	-0.00688309	-0.000951059	0.000293074	-0.00382374	-0.000786872	0.00226731	0.00733053	-0.00501245	-0.00178538	-0.00480394	0.000316391
Alosa chrysochloris Happytown 9-10-2022 360mm OBJ Straight	-0.0657469	-0.046999	-0.0850373	0.0145229	-0.0630485	-0.0318553	-9.13213e-05	-0.0139136	-0.0194544	-0.00153686	0.0143701	0.000653482	0.00407382	-0.0101628	0.015042	-0.00354384	0.0108465	0.00460236	-0.00306417	-0.000478644	0.00441431	-2.13888e-05	-0.000106111	0.00182721	0.00187084	-0.000179929
Blacktail shiner UL2427 79mm OBJ Straight	-0.0982625	0.00628054	-0.00687127	-0.0368844	-0.0195063	-0.016975	0.00279769	-0.00322793	-0.00284374	0.000620702	0.0196437	0.00360654	-0.00580504	0.00606228	0.000555997	-0.00227194	0.0051665	0.00232051	-0.00152251	0.00297916	-0.00517402	-0.00254217	-0.00124463	-0.00318675	-0.00292982	0.000237822
Blacktail shiner UL1498 182mm	-0.0913038	-0.0146535	-0.0214985	-0.0289825	-0.0325509	-0.0209291	-0.00336832	0.00318787	0.00618185	0.00498696	-0.0159699	0.0073705	0.00552813	0.00125453	-0.00358334	0.00211587	-0.00446999	-0.00176266	-0.00377364	0.000988485	0.000654307	0.00164416	-0.000890869	0.00151192	0.00251447	0.00247305
Notropis shumardi LSUMZ20399 62mm OBJ Straight	-0.0854588	-0.0117175	-0.0487581	-0.019814	-0.0285641	-0.013357	-0.00770591	-0.00974508	0.0157811	-0.00777124	0.00541471	-0.0109092	-0.00181553	0.00930217	0.00648696	0.00518931	-0.00044655	-0.000265712	0.000926952	-0.00134871	0.00508179	0.00423425	0.00213654	0.00416055	-0.000624184	9.70183e-05
Amia calva LSUMZ10736 140mm OBJ Straight	-0.0643961	-0.0882437	-0.0352964	-0.0158199	0.0338616	-0.0185112	-0.0573256	0.00898889	-0.00951178	0.0325177	-0.000672836	0.00979478	0.00517563	0.00438358	0.000118149	-0.000996831	-0.000512503	-0.000518589	0.0025866	0.00514615	-0.00423752	-0.00101031	0.00211012	0.00183784	-4.80285e-05	-0.000202482
Elassoma zonatum 1-12-23 Lake Martin Bradley 38mm OBJ Straight	0.083014	0.0259253	0.0475563	-0.0119876	0.0129761	-0.00683434	-0.00765707	0.02064	-0.0297275	-0.0151389	-0.00760433	-0.00148794	0.0018989	-0.00208071	-0.00149195	-0.0019227	-0.00236499	-0.00504849	0.0014705	0.00538501	0.00695444	-0.000219111	-0.000346235	0.00144098	-0.00123902	-0.000511125
Cyprinella camura LSUMZ11398 84mm OBJ Straight	-0.0813282	-0.0415326	0.0148594	-0.0384482	-0.0199398	-0.00989267	0.0111742	0.0142969	0.00770442	-0.00159649	0.00932247	0.00144886	-0.00653067	0.00607287	-0.00536863	-0.00261538	-0.00611645	-0.000466221	0.00157091	0.000702333	0.00247923	0.000346225	-0.000534464	0.000410965	-0.00109386	0.00285253
Carpiodes carpio LSUMZ12942 163mm OBJ Straight	-0.0593227	-0.115796	-0.0242998	-0.0068134	-0.0221745	0.013611	0.0274757	-0.0025729	-0.0208108	-0.00854782	0.000410861	0.0142563	-0.00876479	0.00539322	0.0020398	-0.00388472	0.00206583	-0.00200988	0.00260115	0.00148417	-0.00561918	0.00345226	0.00139114	0.00262715	-0.00165046	-0.00135616
Hybognathus nuchalis LSUMZ20682 99mm OBJ Straight	-0.0766106	-0.0408867	-0.0435787	0.00345675	-0.037786	0.00799459	-0.0202084	-0.00256781	0.0136312	0.0040686	-0.00333016	0.00136175	-0.0087048	0.00169344	-0.00297731	-0.00210063	-0.00338442	-0.00143145	-0.0037649	-0.00286076	-0.00300568	0.00317151	-0.00125862	0.000918863	-0.00101922	0.000623327
Brook silverside 10-15-05 83mm OBJ Straight	-0.0350634	0.165049	0.022298	-0.0746196	0.0165354	-0.0114899	0.00123014	0.000794129	0.0145298	-0.0226765	-0.00715226	-0.00332599	-0.00413989	-0.00887422	0.00299921	0.00341129	-0.000197877	0.00521401	0.000856313	-0.00132163	-0.0023018	0.0031563	-0.00014068	0.00153254	0.000645901	-0.000249807
Alosa chrysochloris ULL124 234mm OBJ Straight	-0.0610137	-0.0596729	-0.0625892	-0.00198828	-0.0548312	-0.0522275	-0.00833168	0.00025411	-0.00711268	-0.00236539	0.000963117	-0.0164265	-0.0151797	-0.00388494	-0.00749209	0.00445463	-7.53715e-05	-0.00218582	0.00208725	-0.00381768	0.000784599	0.00252501	0.000136573	0.000837446	0.000517545	-0.00133579
Weed Shiner Fall2003 107mm OBJ Straight	-0.0690386	-0.0559936	-0.0533839	-0.014682	-0.0170545	0.000337605	-0.0100332	-0.0112606	0.00485998	0.00575258	0.0120875	0.00200007	-0.0081859	-0.000430976	0.000774961	0.00310267	0.00317141	0.00755209	0.000277589	0.000958294	-0.00227792	0.0021474	-0.00049519	-0.00137611	-0.00137538	0.00124325
Macrhybopsis storeriana LSUMZ18482 121mm OBJ Straight	-0.0904894	-0.0352155	-0.00266111	-0.00827176	-0.00186754	0.00136419	0.0110915	0.0219014	-0.00102373	0.0221375	-0.00321998	-0.0100127	0.000747411	-0.00505213	-0.00173988	0.00209479	-0.00231925	0.000368643	0.00175561	-0.00209745	-0.00295457	-0.000145132	0.000105603	0.00191597	0.00123118	0.000244828
Menidia audens Butte LaRose 9-23-2017 73mm OBJ Straight	-0.0523788	0.125088	0.0170211	-0.0430405	0.0105357	0.0111815	-0.0153868	-0.0219395	0.0102919	-0.00380319	0.00374818	-0.000867125	0.00574485	0.000956071	-0.00132446	-0.000950143	0.00349007	-0.00150479	-3.66416e-05	0.00172913	0.00332752	-0.00147	-0.00132854	0.00284	0.00321146	0.000871977
Blacktail Shiner UL2427 119mm OBJ Straight	-0.093529	-0.00318771	-0.00653152	-0.0425748	-0.00512147	-0.00655022	0.0323035	-0.0133697	-0.00477033	-0.00570493	0.0300077	-0.00108987	-0.00253533	0.00553838	0.00347535	-0.00202075	0.00552752	0.0032173	-0.000168666	-0.000194052	-0.00106216	0.000245378	0.00365849	-0.000676015	-0.000340787	0.00146436
Notropis longirostris LSUMZ12507 59mm OBJ Straight	-0.0817848	-0.00717935	-0.0375042	-0.0344899	-0.0053733	-0.00528488	-0.0131522	0.00395832	0.00873312	0.0232163	0.000170656	0.00571814	0.00163507	0.00803247	-0.000355393	0.0012983	-0.00228834	0.00278436	-0.0047034	-0.00160511	0.00178574	0.00109258	-0.00179905	-0.000843874	-0.000180283	0.00165721
Erimyzon tenuis Southwestern 3142 248mm OBJ Straight	-0.0468935	-0.0763791	-0.0626205	0.0253198	-0.0774986	-0.00990452	0.0206639	0.00506071	0.0358531	-0.00699056	-0.00770936	-0.00137106	-0.00394542	0.0116451	-0.0155103	-2.85158e-05	-0.00480478	-0.00548054	0.00407216	0.000774569	0.000202128	-0.00124656	-0.00293873	-0.00079501	0.00296098	0.0017967
Cycleptus meridionalis LSUMZ17649 479mm OBJ Straight	-0.0485317	-0.0403355	-0.122658	-0.000645525	-0.04596	0.0148691	0.0177273	-0.0305951	0.0321639	-0.00488799	0.00657572	0.00672285	0.00114381	-0.00425398	0.00184211	0.00517821	-0.000622598	0.00395438	0.00187657	0.0021354	0.001181	-0.000593394	-0.000468297	-0.00155032	-0.000316957	-0.00154503
Amia calva UF119608 74mm OBJ Straight	-0.055439	-0.0911174	-0.0290025	-0.0153214	0.0517243	0.000212942	-0.0439102	-0.00307112	-0.0163077	0.0288326	0.0027891	0.00838835	-0.00207026	-0.00553122	0.000312837	-3.06451e-05	-0.00949901	0.008284	-0.000170177	-0.00268863	-0.000180501	0.00191562	-0.0027143	0.00144373	0.000427298	-0.000898091
Dorosoma petenense Happytown 9-10-2022 97mm OBJ Straight	-0.054346	-0.0865142	0.0170873	0.00264179	-0.0852928	-0.0541455	-0.0183995	0.0126988	0.0106724	0.00293692	-0.00120184	-0.00642795	-0.004259	-0.00596944	0.0136059	0.00377141	0.00762649	0.00157339	-0.000231506	-0.00255221	0.00146201	-0.00288806	0.000333014	-0.00228762	-0.00252751	0.00114091
Amia calva LSUMZ10736 160mm OBJ Straight	-0.0551169	-0.0780201	-0.0372682	-0.0157652	0.0427603	-0.0179197	-0.056871	0.00193197	-0.0165331	0.0309624	-0.00402241	0.00937855	-0.0010078	0.00348005	0.00124241	-0.00391886	0.00179377	-0.000277167	-0.00230172	-0.002313	-0.00195351	0.00063721	0.00212688	0.00181874	-0.000739096	0.000405817
Cyprinella whipplei LSUMZ1067 105mm OBJ Straight	-0.0744371	-0.0250185	0.000865096	-0.0478826	-0.0492942	-0.00944869	0.00307612	0.0111121	0.0334696	0.00289224	-0.00514797	-0.00241045	-0.00831391	0.00623449	-0.00301915	-0.000756398	0.00134774	-0.00219649	-0.000317518	-0.000204487	-0.00195739	-0.00120939	0.000510197	-0.00122541	-0.00030637	0.00164373
Ameiurus melas UL251 175mm OBJ Straight	0.0346364	-0.0647949	-0.0590421	-0.085075	0.0993211	0.0289459	0.0470025	0.000388746	-0.0103384	-0.0229304	0.0314879	-0.0149503	-0.00634052	-0.000262558	0.00552673	0.00954874	-0.00170569	-0.00766263	-0.00441413	-0.00022597	-0.00311117	-0.00138511	-0.0103437	0.00796554	0.00134868	-0.000958642
Ictiobus cyprinellus LSUMZ317 156mm OBJ Straight	-0.037835	-0.112115	0.0260785	0.0418436	-0.0594271	0.0193272	0.0313553	0.0096288	-0.0138315	-0.0242711	-0.0146202	-0.000243901	0.00564525	-0.00133332	0.00681511	0.000380425	-0.000478684	0.00754262	0.00258858	-0.00321355	0.00177163	-0.00047605	0.00183845	-0.00330381	0.00335094	0.00173126
Pimephales vigilax LSUMZ18358 80mm OBJ Straight	-0.0688138	-0.0224868	-0.0408683	-0.0262384	0.000299675	-0.0139702	-0.00256793	0.0117659	-0.00571073	0.012066	0.00813843	-0.00503012	0.0103732	0.00677471	-0.00416913	0.00211867	0.00214366	-0.000746216	-0.00102987	-0.00124154	-0.000528978	-0.00329114	-0.00423898	-0.00500815	0.000271409	0.000382151
Bagre marinus LSUMZ4465 146mm OBJ Straight	0.00849635	-0.0951918	-0.125891	-0.0769408	0.0603577	0.0106095	-0.0107317	-0.00263337	0.0176014	-0.028846	0.00572889	-0.00560924	0.0103819	-0.00498053	-0.000922321	0.00598913	-0.00653366	0.00340374	0.0021746	-0.00131417	0.00341813	-0.00242485	0.00148001	0.00172398	-0.00195359	0.000313272
Aphredoderus sayanus ULL224 57mm OBJ Straight	0.0574812	0.00965568	0.0749382	0.0502069	0.00286	-0.00866752	-0.0244104	0.025624	-0.00986114	-0.00917826	-0.0144916	0.021579	0.00158382	0.00767862	0.00605938	-0.000660859	-0.00701327	-0.00398668	0.000180603	-0.00261755	0.00171256	0.000903553	-0.00170701	0.00128396	-0.0018969	-0.000652438
Bagre marinus Terrebonne Bay 243mm OBJ Straight	0.00105754	-0.109605	-0.126468	-0.0716448	0.0826167	0.0239441	0.00931603	-0.0273239	0.00951774	-0.0343599	-0.00996763	-0.0137951	-0.0123906	-0.00203164	0.00336904	0.00503291	0.000212349	-0.000449146	0.00703269	-0.000408736	0.00453435	-0.0014765	-0.00135667	-0.0013295	-0.00229966	-0.000859896
Aphredoderus sayanus ULL224 55mm OBJ Straight	0.0528288	0.0133848	0.0762871	0.0385995	0.0225475	0.0180402	-0.00352801	0.00511269	-0.0139235	-0.0104439	-0.00424337	0.00943273	0.00329832	0.0102679	0.00358427	-0.00367016	0.000819518	-0.00323391	0.00590093	0.00024664	0.00352945	-0.00101038	6.72288e-05	0.00124007	-0.00307079	-0.000304725
Noturus gyrinus Kisatchie River BIOL445 59mm OBJ Straight	0.0257015	-0.0502528	-0.0753627	-0.116298	0.0699863	-0.0219691	0.0170611	0.0366021	-0.00388954	-0.00530709	-0.00321061	-0.00607771	-0.00302194	-0.00128398	0.000253993	-0.00358925	-0.00252787	0.00443074	-0.0026311	-0.004635	0.000460031	-0.00233679	-0.000489275	0.00363376	-0.00396811	0.000415914
Notropis maculatus LSUMZ21114 63mm OBJ Straight	-0.0614544	0.00993059	-0.048893	-0.0330986	-0.0156926	-0.00471177	0.0180114	-0.017847	-0.0114179	-0.00342813	-0.00255598	0.00829268	-0.00410165	0.0044045	-0.00382779	-0.00214349	-0.00274126	-0.00404925	-0.00185405	0.00150763	0.00341169	0.000112989	-0.00171212	0.00269066	-0.00430636	0.00173602
Menidia beryllina Terrebonne Bay 10-29-05 66mm OBJ Straight	-0.0315628	0.0970257	0.0579956	-0.0352058	0.00845935	0.0175265	-0.0385629	-0.00403094	0.0236676	-0.00631085	-0.0046202	0.00237518	0.00100745	0.00367267	-0.00635094	-0.00336552	0.000842826	-0.00127008	0.000423967	0.000971411	0.000446683	0.000864785	0.000201169	0.000530372	-0.0007328	0.00044943
Sheepshead Minnow OBJ Straight	0.00954698	-0.128712	0.115298	-0.0158703	0.0122214	0.00282562	-0.0179408	0.0194667	-0.0274463	0.0217183	0.028204	-0.00109897	-0.00839615	-0.00886327	0.00237267	-0.000400347	-0.00194062	0.0078183	0.00687943	0.00300315	-0.00158988	0.00156338	-0.00722435	0.00251802	0.00158766	1.93299e-05
Menidia beryllina Cocodrie 10-17-2009 88mm OBJ Straight	-0.0351038	0.105455	0.028881	-0.0281877	-0.00159504	0.013046	-0.0398085	-0.00918807	0.0265601	-0.00626052	-0.00389135	-0.00208102	0.00714902	0.00395722	0.00161322	-0.000706642	0.000672614	0.00159288	0.00352509	0.00140876	0.0010468	-0.00278759	-0.00100616	-0.00117827	-0.000360407	-0.00062057
Cyprinus carpio ULL161 96mm OBJ Straight	-0.0301608	-0.116828	0.0181229	0.0381116	-0.0276022	0.0178308	0.0231385	0.00730693	-0.00533985	-0.00605173	-0.00554697	-0.00162913	0.0052684	-0.00726777	-0.00269935	0.000456859	-0.00287515	-0.00165751	-0.00148805	-0.00305289	-0.00196401	-0.00215284	-0.00154877	-0.000284815	0.000523331	-0.000198366
Noturus leptacanthus LSUMZ1757 114mm OBJ Straight	0.0161706	-0.0579767	-0.0937269	-0.0660934	0.0971194	0.0357789	-0.0083636	-0.0115447	0.00446816	0.0126968	0.0152612	0.0023528	-0.00431296	-0.000579104	0.00169373	0.0036061	-0.000306173	-0.0016089	0.00123053	0.000950899	0.00106806	-0.00499292	1.31009e-06	-2.67885e-05	-0.00158192	-0.000199171
Ameiurus melas 1999 125mm OBJ Straight	0.022747	-0.0925536	-0.0286424	-0.0725225	0.0730862	0.0401901	0.00819818	0.0133239	0.0159549	-0.0169887	-0.0148812	-0.0160992	-0.0131537	0.00835587	0.0054952	-0.00631881	0.00634256	-0.00816987	0.000158503	0.00146458	0.00420846	-8.42347e-05	0.00592499	-0.00163667	0.0026624	-0.00146684
Notropis amplamala LSUMZ3199 78mm OBJ Straight	-0.0604135	-0.010303	-0.0270939	-0.0289183	0.0323812	0.00159332	0.0212648	0.000990742	-0.000831506	0.0131631	0.00363265	-0.0105543	0.000643975	0.00171366	-0.00324326	0.000720594	-0.00122117	0.00167573	-0.00184136	-0.00014219	0.000195433	-0.00105624	0.00322756	0.001034	0.000754348	0.000764364
Lythurus umbratilis Kisatchie 13-10-07 70mm OBJ Straight	-0.056407	0.0179358	-0.0246755	-0.0208262	-0.0464808	-0.0249175	0.00932995	0.0104267	0.00469012	-0.00754211	0.00303836	0.00183236	0.00143179	-0.00417367	0.00134398	0.00468548	0.0046882	-0.00617854	0.00195254	-0.00117546	-0.00462502	0.000735317	0.000522022	0.00129423	0.00227593	-0.00152141
Erimyzon sucetta Southwestern 5097 61mm OBJ Straight	-0.0437442	-0.0454625	-0.0389068	0.0174174	-0.0467584	-0.0203057	0.015593	0.0139694	-0.00186615	-0.0103881	-0.0106349	0.00127424	0.00309706	0.00103047	-0.00330487	0.00328554	-7.60514e-07	-0.00303577	-0.00326171	0.00141626	-0.00274717	0.0040429	-0.00357603	0.00198689	0.000515874	-0.00203949
Dorosoma cepedianum Station2 79mm 3s	-0.0427216	-0.0605443	0.0373171	-0.00295023	-0.022272	-0.0403345	-0.0140072	-0.00750917	-0.0303398	-0.000837576	-0.0162519	-0.0167535	-0.0119569	-0.00548319	0.00692099	-0.00227948	-0.00303551	0.00157791	-0.00618411	-0.00525941	0.00127316	-0.00381542	-0.00113466	0.00223131	0.00390938	0.000918386
Channel Catfish 9-11-22 115mm OBJ Straight	0.0135014	-0.0562384	-0.0911512	-0.096224	0.0682626	-0.0199884	0.0341515	0.0138947	0.0124697	-0.00151481	-0.00523144	-0.00212978	0.0148634	0.0023065	0.000624484	-0.000909789	-0.000543983	-0.00123956	0.000446772	-0.0041402	-0.00158656	0.00117025	0.00225666	-0.00206608	0.000721366	-0.00103386
Molly 1 (Bradley)	0.0314786	-0.0484406	0.0698324	-0.0487936	0.0318121	0.0128078	-0.0377951	-0.00476216	0.0148537	-0.0060872	-0.0139332	-0.00619066	-0.000990098	-0.000701427	-0.000147794	0.00539708	2.28262e-05	0.00188935	-0.00190515	0.00162048	-6.02546e-05	0.00433036	0.000568002	-0.00202521	-0.00161282	0.00150609
Molly 2 (Bradley)	0.0260626	-0.0492079	0.0809439	-0.0513109	0.0357562	0.0154734	-0.0386831	-0.00322974	0.0114275	-0.00550167	-0.0138148	-0.00895702	-0.000685597	-0.00299269	0.00152725	0.00571183	-0.00336671	0.00288795	-0.00395794	-0.00073906	0.00276892	0.000591822	0.00130635	-0.000727436	-0.0010069	-0.00170012
Hypognathus hayi Tangipoha 10-12-19 70mm OBJ Straight	-0.0547773	0.00266905	-0.0512604	-0.0114884	0.00120744	-0.023833	0.00314346	0.0131329	0.0016482	0.00375867	0.00569328	-0.00250443	0.000637645	-0.00153528	0.0042445	0.00252649	0.00336586	-0.000873962	0.00136143	0.000474332	-0.00305854	0.00533208	0.0014062	-0.00178288	0.00114198	-0.000337537
Noturus funebris LSUMZ17561 83mm OBJ Straight	0.0180403	-0.0414275	-0.0922649	-0.0467417	0.0898341	0.029055	-0.00101227	-0.000274918	0.00607046	-7.84098e-05	-0.00163609	0.0143048	0.00193751	-0.0079671	-0.00404026	0.000261751	-0.00751529	-6.03188e-05	-0.00226783	0.000179983	-0.00101448	0.00135804	0.00211542	-0.00748125	-0.0015735	0.00135762
Notropis volucellus Kisatchis 13-10-07 57mm OBJ Straight	-0.058132	0.00317746	-0.0292433	-0.0121827	-0.0228545	-0.0203442	0.000504225	0.00505317	-0.0123187	0.000134284	0.00886566	-0.00201389	0.0100785	0.00135239	-0.000399785	0.00592278	0.000179056	-0.00108744	0.00389335	-0.00571167	-0.00203046	0.00326333	0.00413917	-0.0013891	-0.00127674	-0.00141867
Notropis sabinae Southwestern 3608 42mm OBJ Straight	-0.0573283	-0.00879493	-0.0244273	-0.0176142	0.026671	-0.00301857	0.0171465	0.00779156	-0.0182934	0.0152492	0.0135584	-0.000649306	1.49613e-05	0.00716205	-0.00164253	0.00051849	-0.000759692	-0.00281775	0.00397295	0.00633906	0.00408969	-0.00494397	0.00143522	-0.000778779	-0.00165853	-0.00189799
Bullhead catfish UL251 236mm	0.0170224	-0.0912957	-0.0210649	-0.0705996	0.0882812	0.0402023	-0.000803663	0.0129788	0.00889042	-0.0116085	0.00137052	-0.0149616	-0.00325248	0.0115155	-0.0044823	-0.00765646	0.00042289	0.00368287	-0.00139184	-0.00262647	0.000414878	0.00536419	-0.000892465	0.000463194	2.63617e-05	0.00113075
Ameiurus natalis LSUMZ19124 107mm OBJ Straight	0.0211363	-0.0402509	-0.0597109	-0.0930855	0.0856036	0.0155428	0.0273699	0.0210034	-0.0092419	-0.0200367	-0.015018	0.00416609	0.00461863	-0.0103895	-0.011234	-0.00658572	0.00747632	0.000731611	-0.00177982	-0.0023545	0.000840869	-0.00158847	0.00229071	-0.0047522	0.00205428	0.00114371
Ameiurus nebulosus LSUMZ18245 92mm OBJ Straight	0.0148791	-0.0884052	-0.0345118	-0.0805642	0.0688063	0.0175199	0.0136228	0.0298822	0.00878465	-0.0256357	-0.00335106	0.00540906	0.00795401	-0.00202332	0.00494994	0.00092679	-0.001951	0.0019119	0.00400816	3.51047e-05	-0.00359867	0.00138275	0.00103666	0.00182286	0.00218273	0.00100027
Dorosoma cepedianum Station2 86mm 2s	-0.0318777	-0.0617853	0.041899	-0.0188458	-0.0373099	-0.0310946	-0.0124321	-0.00517099	-0.0104357	-0.005649	-0.0314362	-0.0194187	0.00158881	-0.00140021	0.00769641	-0.000164921	0.00140251	-5.09751e-06	-0.00199533	-0.0014465	-0.00208834	0.00238172	-0.00114622	-0.000148609	0.000698104	-0.00391595
Hybopsis winchelli LSUMZ11346 70mm OBJ Straight	-0.0541804	-0.00136885	-0.0368818	-0.00904004	0.0270568	-0.0172503	0.00768481	-0.019087	-0.0358867	0.00378079	-0.0107976	-0.000541945	0.00836355	0.0102756	0.00478528	0.0040622	-0.00169417	-0.0012465	-0.00208276	0.000176454	-0.000800355	0.000270038	0.00111533	-0.0017058	0.000102097	-0.000258706
Dorosoma cepedianum Station2 93mm 1s	-0.0324529	-0.0449318	0.0431467	-0.0266664	-0.043018	-0.036289	-0.00935647	-0.00113489	-0.0110496	-3.71993e-05	-0.00642408	-0.0167042	-0.00398022	0.000248406	-0.00349881	0.00290126	-0.00384608	-0.00171007	-0.00375931	-0.00210463	-0.00271687	0.00363985	-0.000401708	0.00105655	0.00121729	0.00023311
Gizzard shad Station2 112mm OBJ Straight	-0.0319065	-0.0484806	0.0434248	-0.0232235	-0.046927	-0.0209791	-0.00547197	-0.00807785	-0.00692219	-0.00378075	0.0240768	-0.0137739	-0.0075167	-0.0017262	-0.0095511	-0.000727442	-0.00138992	-0.000314203	0.000482898	-0.00178902	-0.000723637	0.00169579	-0.000712264	-8.85881e-05	-0.00022174	0.000466448
Chub shiner 2 10-10-2009 97mm OBJ Straight	-0.0430751	-0.0428983	-0.0109403	-0.036192	-0.0187342	-0.010075	0.00943682	0.00999292	0.00707482	0.00135108	-0.016042	-0.00484712	-0.00841955	0.00375284	-0.00362248	-0.00704133	-0.00192686	-0.00286616	-0.00329065	0.00417526	-0.000188687	0.000773348	-0.000474734	-0.000604025	0.000416049	0.000559665
Chub shiner 10-10-2009 97mm OBJ Straight	-0.0410282	-0.0449501	-0.010086	-0.0365509	-0.0189779	-0.00879101	0.00777293	0.0100312	0.00744539	-0.000487445	-0.0311178	-0.0034444	-0.00870134	0.00415682	-0.00371645	-0.00617768	-0.00286061	-0.00231772	-0.00199751	0.000223388	-0.000821747	0.0014272	0.000161257	0.000428729	0.000669447	0.00138057
Ameiurus melas UL251 2 87mm OBJ Straight	-0.00812894	-0.0764071	-0.0512832	-0.0747567	0.0838642	0.0104907	0.0205465	0.0137471	0.00249155	-0.0151905	0.0180054	0.011994	0.00185683	-0.0029875	0.0114419	-0.00389263	0.0093138	-0.00436011	-0.0104624	-0.00266344	0.00527667	0.00434739	-0.00216685	-0.00123739	-0.000927519	-0.000872014
Poecilia latipinna LUMCON 10-Nov-07 55mm OBJ Straight	0.0232355	-0.0479522	0.0574021	-0.0517282	0.0160189	0.00236517	-0.0415574	0.00141366	0.0279678	-0.00457145	-0.000726798	-0.00611247	-0.00759206	0.00249529	-0.00574716	-0.00165923	0.00190689	0.00991177	-0.000771851	-0.00133021	-0.00026473	-0.00036128	-0.00103056	0.00135063	0.00127972	-0.000398442
Ictalurus furcatus UL4561 167mm straight	0.0234464	-0.0339279	-0.0503213	-0.0873491	0.024878	-0.00511211	-0.00528053	-0.00166841	0.0348175	-0.00642063	0.030965	0.0129668	0.00852886	-0.00306553	0.00537946	-0.00183755	-0.00322714	-0.00561685	-0.00373516	0.0101024	0.000987294	0.00281851	-0.00125038	0.0046718	-0.00033875	-0.00138704
Pugnose minnow UL3222 63mm OBJ Straight	-0.0498962	-0.00903801	-0.00269945	-0.041227	-0.0209867	-0.0108962	-0.0044363	-0.00837755	0.0153029	0.00770765	-0.00313922	0.00785731	0.00219377	0.00557118	-0.00613257	-0.00135711	0.00041939	0.000868033	-0.00795478	-0.00575834	0.0026413	-0.00187073	-0.00257337	-0.0027971	-0.00144688	0.000104674
Notropis potteri Kisatchi Oct2009 96mm OBJ Straight	-0.0382289	-0.0417306	-0.0110992	-0.0322691	-0.0215171	-0.011178	0.00773549	0.0103884	0.0053079	-0.000172742	-0.0179425	-0.00154758	-0.0109508	0.00255275	-0.00243943	-0.00682403	0.00208506	-0.0025748	-0.00294956	0.00618572	-0.000794882	0.00315675	0.00165373	-0.000884971	0.0011488	0.00114111
Fundulus xenicus Terrebonne Bay 10-29-2005 34mm OBJ Straight	-0.0115915	-0.0391255	0.128549	-0.00632595	0.00772313	-0.0129425	-0.0126708	0.00225587	-0.00201286	-0.00562831	-0.00485479	0.0265679	-0.0164081	-0.01418	-0.00448121	0.00611999	-0.00629065	-0.00110125	0.00024857	0.0027496	0.00445349	0.00424416	-0.00131361	-0.000567871	-0.000813446	0.000119203
Mugil cephalus 11-04-1995 Ichthy Class 152mm OBJ Straight	0.0218581	0.0573841	0.0283	0.0372631	-0.036201	0.0705179	-0.0700918	-0.00239499	0.0232217	-0.00249744	-0.00183594	-0.00293725	0.0051717	-0.00030246	-0.0012674	0.00106276	-0.0047526	-0.00162815	-0.00397029	0.00172145	-0.0034608	0.00192364	-0.00131458	0.00103113	-0.000133806	-0.00041035
Dajaus monticola LSUMZ14651 253mm OBJ Straight	0.0336592	0.0563782	-0.000218541	0.0191928	0.00108685	0.0561479	-0.026886	-0.02631	0.0112119	-0.00101436	-0.0155255	-0.0112087	-0.012575	0.0042419	0.00651965	0.00293388	0.0046516	0.00519655	0.00253911	0.00420591	0.00166121	-0.00368048	-0.00204787	0.000218599	0.00214998	0.00020143
Gizzard shad Station 2 114mm OBJ Straight	-0.0188834	-0.0429928	0.0549371	-0.0274683	-0.0537808	-0.0125874	-0.0064373	-0.00607261	-0.00156817	-0.00233952	-0.016057	-0.0144172	-0.0115331	-0.00497314	-0.00235143	0.00256416	-6.30401e-05	0.000220195	-0.00246424	0.000738916	-0.000216421	0.000285305	0.00116107	-0.00169251	-0.000688367	0.000150263
Noturus miurus LSUMZ11158 66mm OBJ Straight	-0.00388867	-0.0383388	-0.0927208	-0.056997	0.0679785	0.020191	0.00798572	0.0166843	0.0223175	0.00858306	0.0141447	0.013437	-0.00380938	-0.0190431	-0.00506536	0.000558457	-0.00405396	-0.000384285	-0.0058033	-0.000688921	-0.0012711	-0.000861543	7.8933e-05	-0.00353489	-0.00132212	0.000415352
Ameiurus melas 2013 70mm OBJ Straight	0.00147512	-0.0791968	-0.0478423	-0.0711169	0.0669587	0.011877	-0.00459027	0.0361712	0.0118068	-0.0211467	-0.0142974	-0.00608729	-0.000799389	0.000552048	0.000799538	0.00671183	0.00822816	0.00223768	0.00023554	-0.00376387	0.000577111	-0.00385548	-0.000129549	-0.000890207	-0.00240653	0.000710974
Carassius auratus unknown 1997 174mm OBJ Straight	0.00547478	-0.0916361	0.0427732	0.0368161	-0.0423872	0.0187473	0.0104581	0.00207704	-0.00667337	-0.00826165	0.00159794	0.000434704	-0.0145922	-0.00269301	0.0134182	-0.0124003	-0.00501087	0.000587454	0.000146469	0.00429759	1.52114e-05	-0.000715673	9.28029e-06	-0.000925067	-0.0008563	-0.00110625
Mugil curema LSUMZ19950 121mm OBJ Straight	0.0247193	0.0429486	0.0236702	0.0344684	-0.00665374	0.0634903	-0.0608876	-0.0400613	0.0135931	-0.00836254	0.00827008	-0.0136404	-0.00352705	0.00895274	-0.00386104	0.00327308	-0.00126111	0.00174591	0.000733786	0.00126902	-0.00108472	0.000964609	-2.63704e-05	-4.11366e-05	-0.00252502	0.000844569
Luxilus chrysocephalus LSUMZ18260 128mm OBJ Straight	-0.0235893	-0.0438132	0.0118296	-0.0337974	-0.036577	-0.00867298	0.0181232	0.00106205	0.0133205	0.00640389	0.00971573	0.00557712	-0.0309912	0.00175236	-0.00545069	-0.00127842	-0.00277778	0.00175196	-0.00173608	0.00170282	-0.00329388	-0.0050545	0.00319397	0.00146084	0.000314383	-0.000684944
Mugil cephalus Southwestern 26 98mm OBJ Straight	0.0100085	0.0356732	0.0446518	0.0584743	-0.00381869	0.0902899	-0.0559018	-0.0383472	0.0149286	-0.0120316	0.0015898	-0.0178092	-0.0186879	0.000958729	-0.00607424	0.00591032	-0.0020784	0.00125715	-0.00381988	-0.000325902	-0.000451392	7.76749e-05	-0.001321	-0.000470775	0.00314953	0.00117266
Dorosoma cepedianum Station 2 97mm 4s	-0.00858415	-0.0506511	0.027112	-0.024999	-0.0411689	-0.0301164	0.00183506	-0.00849767	-0.00700945	-0.0016443	0.0270812	-0.0200394	-0.00946421	-0.00302354	-0.00321627	-0.00185602	0.00338066	0.00421962	-0.0022832	-0.00598425	-0.000874017	-0.001729	0.00142441	0.0018704	0.00215503	-0.000154377
Cyprinus carpio Southwestern 725 2-19-1962 238mm OBJ Straight	0.00461814	-0.0791627	-0.00765225	0.0217215	-0.0381523	0.0297329	0.0384062	-0.0123973	0.00381789	-0.00584442	0.0103714	-0.00134439	-0.002791	-0.00802571	-0.00325072	0.000976884	0.00787309	0.00335564	0.00518984	-0.00269348	0.00213955	0.000988051	0.000668626	-0.0018427	-1.96278e-05	-0.00111826
Poecilia latipinna ULL290 60mm OBJ Straight	0.00719541	-0.0228202	0.0605832	-0.0313541	0.0214865	0.017398	-0.0225776	-0.0114407	0.0146824	0.000511859	0.00129316	-0.00767464	-0.00593966	-0.00333372	-2.32835e-05	-0.00542628	-0.0011846	0.00599125	0.00180629	-0.000847879	-0.0058026	-0.00173599	0.00238963	-0.0031546	-0.000375255	0.000775332
Lucania parva Southwestern 1413 41mm OBJ Straight	-0.00285277	0.0156099	0.0679306	-0.0447074	0.00558074	-0.0256012	-0.00899741	-0.0248466	-0.0138008	0.00124999	-0.00838719	0.0182227	-0.00521677	-0.00371898	0.00347217	-0.00210353	0.00225338	0.000808409	0.0049472	-0.000895705	-0.00385066	0.00164954	0.00171379	0.000649755	0.000426674	0.000344873
